# Supplementary material for: Ethyl 2-[4-(di­methyl­amino)­phen­yl]-1-phenyl-1H-benzimidazole-5-carboxyl­ate
Source: Acta Crystallogr Sect E Struct Rep Online. 2013 May 15;69(Pt 6):o886. doi: 10.1107/S1600536813012440 (PMC3685043; doi:10.1107/S1600536813012440)
Supplement: Supplementary file 1 [file e-69-0o886-sup1.cif]

##############################################################################
#                                                                            #
# This CIF contains the data in a paper accepted for publication in          #
# Acta Crystallographica Section E. It conforms to the requirements of       #
# Notes for Authors for Acta Crystallographica Section E, and has been       #
# peer reviewed under the auspices of the IUCr Commission on Journals.       #
#                                                                            #
# Full details of the Crystallographic Information File format               #
# are given in the paper "The Crystallographic Information File (CIF):       #
# a New Standard Archive File for Crystallography" by S. R. Hall, F. H.      #
# Allen and I. D. Brown [Acta Cryst. (1991), A47, 655-685].                  #
#                                                                            #
# The current version of the core CIF dictionary is obtainable from          #
# ftp://ftp.iucr.org/pub/cif_core.dic.                                       #
#                                                                            #
# Software is freely available for graphical display of the structure(s)     #
# in this CIF. For information consult the CIF software page                 #
# http://www.iucr.org/resources/cif/software.                                #
#                                                                            #
# This file may be used for bona fide research purposes within the           #
# scientific community so long as proper attribution is given to the journal # 
# article from which it was obtained.                                        #
#                                                                            #
##############################################################################
data_I
_audit_creation_method     SHELXL-97
_chemical_name_systematic
;
Ethyl
2-[4-(dimethylamino)phenyl]-1-phenyl-1<i>H</i>-benzimidazole-5-carboxylate
;
_chemical_name_common     ?
_chemical_formula_moiety     'C24 H23 N3 O2'
_chemical_formula_sum     'C24 H23 N3 O2'
_chemical_formula_iupac     'C24 H23 N3 O2'
_chemical_formula_weight     385.45
_chemical_melting_point     ?
_symmetry_cell_setting     triclinic
_symmetry_space_group_name_H-M     'P -1'
_symmetry_space_group_name_Hall     '-P 1'
loop_
    _symmetry_equiv_pos_as_xyz
    'x, y, z'
    '-x, -y, -z'
_cell_length_a     8.71960(10)
_cell_length_b     10.4133(2)
_cell_length_c     11.3658(2)
_cell_angle_alpha     79.3120(10)
_cell_angle_beta     74.3930(10)
_cell_angle_gamma     89.7810(10)
_cell_volume     975.56(3)
_cell_formula_units_Z     2
_cell_measurement_reflns_used     7512
_cell_measurement_theta_min     2.47
_cell_measurement_theta_max     30.20
_cell_measurement_temperature     100.0(10)
_exptl_crystal_description     'block'
_exptl_crystal_colour     'yellow'
_exptl_crystal_size_max     0.36
_exptl_crystal_size_mid     0.25
_exptl_crystal_size_min     0.25
_exptl_crystal_density_diffrn     1.312
_exptl_crystal_density_meas     ?
_exptl_crystal_density_method     'not measured'
_exptl_crystal_F_000     408
_exptl_absorpt_coefficient_mu     0.085
_exptl_absorpt_correction_type     multi-scan
_exptl_absorpt_process_details     '(<i>SADABS</i>; Bruker, 2009)'
_exptl_absorpt_correction_T_min     0.9698
_exptl_absorpt_correction_T_max     0.9795
_exptl_special_details
;
The crystal was placed in the cold stream of an Oxford Cryosystems Cobra
open-flow nitrogen cryostat (Cosier & Glazer, 1986) operating at 100.0 (1) K.
;
_diffrn_ambient_temperature     100.0(10)
_diffrn_radiation_type     MoK\a
_diffrn_radiation_wavelength     0.71073
_diffrn_radiation_source     'fine-focus sealed tube'
_diffrn_radiation_monochromator     graphite
_diffrn_measurement_device_type
;
Bruker SMART APEXII CCD area-detector
;
_diffrn_measurement_method     '\f and \w scans'
_diffrn_detector_area_resol_mean     ?
_diffrn_reflns_number     21016
_diffrn_reflns_av_R_equivalents     0.0292
_diffrn_reflns_av_sigmaI/netI     0.0298
_diffrn_reflns_theta_min     1.90
_diffrn_reflns_theta_max     30.21
_diffrn_reflns_theta_full     30.21
_diffrn_measured_fraction_theta_max     0.996
_diffrn_measured_fraction_theta_full     0.996
_diffrn_reflns_limit_h_min     -12
_diffrn_reflns_limit_h_max     12
_diffrn_reflns_limit_k_min     -14
_diffrn_reflns_limit_k_max     14
_diffrn_reflns_limit_l_min     -15
_diffrn_reflns_limit_l_max     16
_diffrn_standards_number     0
_diffrn_standards_interval_count     .
_diffrn_standards_interval_time     .
_diffrn_standards_decay_%     ?
_refine_special_details
;
Refinement of <i>F</i>^2^ against ALL reflections. The weighted <i>R</i>-factor
<i>wR</i> and goodness of fit <i>S</i> are based on <i>F</i>^2^, conventional
<i>R</i>-factors <i>R</i> are based on <i>F</i>, with <i>F</i> set to zero for
negative <i>F</i>^2^. The threshold expression of <i>F</i>^2^ >
\s(<i>F</i>^2^) is used only for calculating <i>R</i>-factors(gt) <i>etc</i>.
and is not relevant to the choice of reflections for refinement.
<i>R</i>-factors based on <i>F</i>^2^ are statistically about twice as large
as those based on <i>F</i>, and <i>R</i>- factors based on ALL data will be
even larger.
;
_reflns_number_total     5777
_reflns_number_gt     4602
_reflns_threshold_expression     I>2\s(I)
_refine_ls_structure_factor_coef     Fsqd
_refine_ls_matrix_type     full
_refine_ls_R_factor_all     0.0644
_refine_ls_R_factor_gt     0.0495
_refine_ls_wR_factor_gt     0.1160
_refine_ls_wR_factor_ref     0.1251
_refine_ls_goodness_of_fit_ref     1.033
_refine_ls_restrained_S_all     1.033
_refine_ls_number_reflns     5777
_refine_ls_number_parameters     265
_refine_ls_number_restraints     0
_refine_ls_hydrogen_treatment     constr
_refine_ls_weighting_scheme     calc
_refine_ls_weighting_details
         'calc w=1/[\s^2^(Fo^2^)+(0.0552P)^2^+0.4010P] where P=(Fo^2^+2Fc^2^)/3'
_atom_sites_solution_hydrogens     geom
_atom_sites_solution_primary     direct
_atom_sites_solution_secondary     difmap
_refine_ls_shift/su_max     0.001
_refine_ls_shift/su_mean     0.000
_refine_diff_density_max     0.381
_refine_diff_density_min     -0.302
_refine_ls_extinction_method     none
_refine_ls_extinction_coef     ?
loop_
    _atom_type_symbol
    _atom_type_description
    _atom_type_scat_dispersion_real
    _atom_type_scat_dispersion_imag
    _atom_type_scat_source
    'C' 'C' 0.0033 0.0016
                         'International Tables Vol C Tables 4.2.6.8 and 6.1.1.4'
    'H' 'H' 0.0000 0.0000
                         'International Tables Vol C Tables 4.2.6.8 and 6.1.1.4'
    'N' 'N' 0.0061 0.0033
                         'International Tables Vol C Tables 4.2.6.8 and 6.1.1.4'
    'O' 'O' 0.0106 0.0060
                         'International Tables Vol C Tables 4.2.6.8 and 6.1.1.4'
_computing_data_collection     'APEX2 (Bruker, 2009)'
_computing_cell_refinement     'SAINT (Bruker, 2009)'
_computing_data_reduction     'SAINT (Bruker, 2009)'
_computing_structure_solution     'SHELXTL (Sheldrick, 2008)'
_computing_structure_refinement     'SHELXTL (Sheldrick, 2008)'
_computing_molecular_graphics     'SHELXTL (Sheldrick, 2008)'
_computing_publication_material
;
SHELXTL (Sheldrick, 2008) and PLATON (Spek, 2009)
;
loop_
    _atom_site_type_symbol
    _atom_site_label
    _atom_site_fract_x
    _atom_site_fract_y
    _atom_site_fract_z
    _atom_site_U_iso_or_equiv
    _atom_site_adp_type
    _atom_site_calc_flag
    _atom_site_refinement_flags
    _atom_site_occupancy
    _atom_site_symmetry_multiplicity
    _atom_site_disorder_assembly
    _atom_site_disorder_group
    O O1 1.34962(11) -0.05308(9) 0.29082(8) 0.02242(19) Uani d . 1 1 . .
    O O2 1.18718(12) 0.04740(9) 0.18312(9) 0.0266(2) Uani d . 1 1 . .
    N N1 0.98249(12) 0.30045(9) 0.65882(9) 0.0171(2) Uani d . 1 1 . .
    N N2 0.88283(12) 0.33970(10) 0.49238(9) 0.0181(2) Uani d . 1 1 . .
    N N3 0.41760(14) 0.72466(11) 0.79245(11) 0.0251(2) Uani d . 1 1 . .
    C C1 1.05977(14) 0.22039(11) 0.57924(11) 0.0166(2) Uani d . 1 1 . .
    C C2 1.17590(15) 0.12968(11) 0.58860(11) 0.0191(2) Uani d . 1 1 . .
    H H2A 1.2151 0.1116 0.6600 0.023 Uiso calc R 1 1 . .
    C C3 1.23128(15) 0.06738(11) 0.48914(11) 0.0189(2) Uani d . 1 1 . .
    H H3A 1.3098 0.0043 0.4923 0.023 Uiso calc R 1 1 . .
    C C4 1.17363(14) 0.09557(11) 0.38285(11) 0.0171(2) Uani d . 1 1 . .
    C C5 1.05674(14) 0.18556(11) 0.37516(11) 0.0173(2) Uani d . 1 1 . .
    H H5A 1.0180 0.2040 0.3036 0.021 Uiso calc R 1 1 . .
    C C6 0.99820(14) 0.24776(11) 0.47532(11) 0.0167(2) Uani d . 1 1 . .
    C C7 0.87548(14) 0.37009(11) 0.60175(11) 0.0171(2) Uani d . 1 1 . .
    C C8 0.76152(14) 0.46126(11) 0.65582(11) 0.0178(2) Uani d . 1 1 . .
    C C9 0.67109(15) 0.52985(12) 0.58132(12) 0.0205(2) Uani d . 1 1 . .
    H H9A 0.6880 0.5167 0.4984 0.025 Uiso calc R 1 1 . .
    C C10 0.55857(15) 0.61573(12) 0.62502(12) 0.0216(2) Uani d . 1 1 . .
    H H10A 0.5000 0.6602 0.5718 0.026 Uiso calc R 1 1 . .
    C C11 0.52922(14) 0.63840(11) 0.74735(12) 0.0192(2) Uani d . 1 1 . .
    C C12 0.61759(14) 0.56812(12) 0.82302(12) 0.0197(2) Uani d . 1 1 . .
    H H12A 0.5998 0.5801 0.9064 0.024 Uiso calc R 1 1 . .
    C C13 0.72998(14) 0.48187(12) 0.77812(11) 0.0193(2) Uani d . 1 1 . .
    H H13A 0.7870 0.4356 0.8317 0.023 Uiso calc R 1 1 . .
    C C14 1.02675(14) 0.31301(11) 0.76961(11) 0.0169(2) Uani d . 1 1 . .
    C C15 1.10245(14) 0.42822(12) 0.77495(12) 0.0199(2) Uani d . 1 1 . .
    H H15A 1.1247 0.4994 0.7062 0.024 Uiso calc R 1 1 . .
    C C16 1.14503(15) 0.43744(13) 0.88256(12) 0.0234(3) Uani d . 1 1 . .
    H H16A 1.1955 0.5160 0.8879 0.028 Uiso calc R 1 1 . .
    C C17 1.11435(16) 0.33248(14) 0.98248(12) 0.0251(3) Uani d . 1 1 . .
    H H17A 1.1432 0.3398 1.0559 0.030 Uiso calc R 1 1 . .
    C C18 1.04162(15) 0.21708(13) 0.97494(12) 0.0234(3) Uani d . 1 1 . .
    H H18A 1.0224 0.1450 1.0427 0.028 Uiso calc R 1 1 . .
    C C19 0.99673(15) 0.20678(12) 0.86827(11) 0.0195(2) Uani d . 1 1 . .
    H H19A 0.9462 0.1282 0.8630 0.023 Uiso calc R 1 1 . .
    C C20 1.23411(14) 0.02962(11) 0.27581(11) 0.0186(2) Uani d . 1 1 . .
    C C21 1.40780(16) -0.12580(13) 0.19169(12) 0.0237(3) Uani d . 1 1 . .
    H H21A 1.4474 -0.0649 0.1109 0.028 Uiso calc R 1 1 . .
    H H21B 1.3210 -0.1834 0.1862 0.028 Uiso calc R 1 1 . .
    C C22 1.53955(19) -0.20550(18) 0.22155(17) 0.0406(4) Uani d . 1 1 . .
    H H22A 1.5714 -0.2651 0.1628 0.061 Uiso calc R 1 1 . .
    H H22B 1.5030 -0.2564 0.3065 0.061 Uiso calc R 1 1 . .
    H H22C 1.6309 -0.1474 0.2150 0.061 Uiso calc R 1 1 . .
    C C23 0.34150(17) 0.80634(14) 0.70882(14) 0.0289(3) Uani d . 1 1 . .
    H H23A 0.2964 0.7515 0.6638 0.043 Uiso calc R 1 1 . .
    H H23B 0.4205 0.8701 0.6492 0.043 Uiso calc R 1 1 . .
    H H23C 0.2562 0.8526 0.7569 0.043 Uiso calc R 1 1 . .
    C C24 0.41620(17) 0.76536(13) 0.90791(13) 0.0260(3) Uani d . 1 1 . .
    H H24A 0.3841 0.6904 0.9770 0.039 Uiso calc R 1 1 . .
    H H24B 0.3404 0.8344 0.9219 0.039 Uiso calc R 1 1 . .
    H H24C 0.5231 0.7988 0.9029 0.039 Uiso calc R 1 1 . .
loop_
    _atom_site_aniso_label
    _atom_site_aniso_U_11
    _atom_site_aniso_U_22
    _atom_site_aniso_U_33
    _atom_site_aniso_U_12
    _atom_site_aniso_U_13
    _atom_site_aniso_U_23
    O1 0.0267(5) 0.0233(4) 0.0198(4) 0.0066(4) -0.0075(4) -0.0088(3)
    O2 0.0379(5) 0.0266(5) 0.0194(5) 0.0062(4) -0.0131(4) -0.0072(4)
    N1 0.0224(5) 0.0161(5) 0.0155(5) 0.0039(4) -0.0093(4) -0.0038(4)
    N2 0.0211(5) 0.0175(5) 0.0164(5) 0.0018(4) -0.0070(4) -0.0023(4)
    N3 0.0284(6) 0.0242(5) 0.0256(6) 0.0092(4) -0.0107(5) -0.0074(4)
    C1 0.0210(5) 0.0147(5) 0.0148(5) 0.0002(4) -0.0062(4) -0.0031(4)
    C2 0.0247(6) 0.0177(5) 0.0174(5) 0.0034(4) -0.0105(5) -0.0028(4)
    C3 0.0237(6) 0.0164(5) 0.0183(6) 0.0035(4) -0.0085(5) -0.0033(4)
    C4 0.0214(5) 0.0144(5) 0.0156(5) -0.0008(4) -0.0056(4) -0.0022(4)
    C5 0.0216(5) 0.0173(5) 0.0143(5) -0.0005(4) -0.0076(4) -0.0019(4)
    C6 0.0194(5) 0.0146(5) 0.0166(5) -0.0001(4) -0.0073(4) -0.0011(4)
    C7 0.0200(5) 0.0145(5) 0.0169(5) 0.0005(4) -0.0072(4) -0.0001(4)
    C8 0.0197(5) 0.0159(5) 0.0179(5) 0.0007(4) -0.0067(4) -0.0012(4)
    C9 0.0240(6) 0.0217(6) 0.0173(6) 0.0036(5) -0.0087(5) -0.0034(4)
    C10 0.0232(6) 0.0214(6) 0.0219(6) 0.0045(5) -0.0102(5) -0.0020(5)
    C11 0.0190(5) 0.0167(5) 0.0218(6) 0.0010(4) -0.0060(5) -0.0026(4)
    C12 0.0215(6) 0.0199(6) 0.0180(6) 0.0018(4) -0.0064(4) -0.0028(4)
    C13 0.0217(6) 0.0190(5) 0.0174(5) 0.0021(4) -0.0072(4) -0.0013(4)
    C14 0.0195(5) 0.0194(5) 0.0141(5) 0.0046(4) -0.0074(4) -0.0049(4)
    C15 0.0213(6) 0.0193(6) 0.0195(6) 0.0023(4) -0.0053(4) -0.0050(4)
    C16 0.0223(6) 0.0270(6) 0.0240(6) 0.0006(5) -0.0076(5) -0.0108(5)
    C17 0.0244(6) 0.0356(7) 0.0193(6) 0.0040(5) -0.0101(5) -0.0095(5)
    C18 0.0254(6) 0.0286(6) 0.0166(6) 0.0041(5) -0.0086(5) -0.0010(5)
    C19 0.0220(6) 0.0187(5) 0.0191(6) 0.0020(4) -0.0084(5) -0.0026(4)
    C20 0.0224(6) 0.0154(5) 0.0178(6) -0.0008(4) -0.0053(4) -0.0029(4)
    C21 0.0261(6) 0.0239(6) 0.0218(6) 0.0023(5) -0.0035(5) -0.0107(5)
    C22 0.0298(7) 0.0525(10) 0.0517(10) 0.0160(7) -0.0183(7) -0.0301(8)
    C23 0.0271(7) 0.0285(7) 0.0343(7) 0.0102(5) -0.0137(6) -0.0062(6)
    C24 0.0272(6) 0.0243(6) 0.0260(7) 0.0052(5) -0.0054(5) -0.0065(5)
_geom_special_details
;
All e.s.d.'s (except the e.s.d. in the dihedral angle between two l.s. planes)
are estimated using the full covariance matrix. The cell e.s.d.'s are taken
into account individually in the estimation of e.s.d.'s in distances, angles
and torsion angles; correlations between e.s.d.'s in cell parameters are only
used when they are defined by crystal symmetry. An approximate (isotropic)
treatment of cell e.s.d.'s is used for estimating e.s.d.'s involving l.s.
planes.
;
loop_
    _geom_bond_atom_site_label_1
    _geom_bond_atom_site_label_2
    _geom_bond_site_symmetry_2
    _geom_bond_distance
    _geom_bond_publ_flag
    O1 C20 . 1.3478(14) ?
    O1 C21 . 1.4513(15) ?
    O2 C20 . 1.2127(15) ?
    N1 C1 . 1.3837(15) ?
    N1 C7 . 1.4011(14) ?
    N1 C14 . 1.4404(14) ?
    N2 C7 . 1.3238(15) ?
    N2 C6 . 1.3866(15) ?
    N3 C11 . 1.3829(16) ?
    N3 C24 . 1.4489(17) ?
    N3 C23 . 1.4500(17) ?
    C1 C2 . 1.3937(16) ?
    C1 C6 . 1.4070(16) ?
    C2 C3 . 1.3813(17) ?
    C2 H2A . 0.9500 ?
    C3 C4 . 1.4115(16) ?
    C3 H3A . 0.9500 ?
    C4 C5 . 1.3909(16) ?
    C4 C20 . 1.4805(17) ?
    C5 C6 . 1.3908(17) ?
    C5 H5A . 0.9500 ?
    C7 C8 . 1.4653(16) ?
    C8 C13 . 1.3995(17) ?
    C8 C9 . 1.4069(16) ?
    C9 C10 . 1.3802(17) ?
    C9 H9A . 0.9500 ?
    C10 C11 . 1.4087(18) ?
    C10 H10A . 0.9500 ?
    C11 C12 . 1.4099(16) ?
    C12 C13 . 1.3862(17) ?
    C12 H12A . 0.9500 ?
    C13 H13A . 0.9500 ?
    C14 C15 . 1.3904(17) ?
    C14 C19 . 1.3907(16) ?
    C15 C16 . 1.3897(17) ?
    C15 H15A . 0.9500 ?
    C16 C17 . 1.3908(19) ?
    C16 H16A . 0.9500 ?
    C17 C18 . 1.3882(19) ?
    C17 H17A . 0.9500 ?
    C18 C19 . 1.3923(17) ?
    C18 H18A . 0.9500 ?
    C19 H19A . 0.9500 ?
    C21 C22 . 1.491(2) ?
    C21 H21A . 0.9900 ?
    C21 H21B . 0.9900 ?
    C22 H22A . 0.9800 ?
    C22 H22B . 0.9800 ?
    C22 H22C . 0.9800 ?
    C23 H23A . 0.9800 ?
    C23 H23B . 0.9800 ?
    C23 H23C . 0.9800 ?
    C24 H24A . 0.9800 ?
    C24 H24B . 0.9800 ?
    C24 H24C . 0.9800 ?
loop_
    _geom_angle_atom_site_label_1
    _geom_angle_atom_site_label_2
    _geom_angle_atom_site_label_3
    _geom_angle_site_symmetry_1
    _geom_angle_site_symmetry_3
    _geom_angle
    _geom_angle_publ_flag
    C20 O1 C21 . . 115.44(10) ?
    C1 N1 C7 . . 106.59(9) ?
    C1 N1 C14 . . 122.51(9) ?
    C7 N1 C14 . . 130.52(10) ?
    C7 N2 C6 . . 105.79(10) ?
    C11 N3 C24 . . 119.19(11) ?
    C11 N3 C23 . . 119.82(11) ?
    C24 N3 C23 . . 117.76(11) ?
    N1 C1 C2 . . 131.70(11) ?
    N1 C1 C6 . . 105.58(10) ?
    C2 C1 C6 . . 122.72(11) ?
    C3 C2 C1 . . 116.81(11) ?
    C3 C2 H2A . . 121.6 ?
    C1 C2 H2A . . 121.6 ?
    C2 C3 C4 . . 121.33(11) ?
    C2 C3 H3A . . 119.3 ?
    C4 C3 H3A . . 119.3 ?
    C5 C4 C3 . . 121.25(11) ?
    C5 C4 C20 . . 117.45(10) ?
    C3 C4 C20 . . 121.30(11) ?
    C6 C5 C4 . . 118.08(10) ?
    C6 C5 H5A . . 121.0 ?
    C4 C5 H5A . . 121.0 ?
    N2 C6 C5 . . 130.04(11) ?
    N2 C6 C1 . . 110.18(10) ?
    C5 C6 C1 . . 119.77(11) ?
    N2 C7 N1 . . 111.84(10) ?
    N2 C7 C8 . . 122.37(10) ?
    N1 C7 C8 . . 125.72(11) ?
    C13 C8 C9 . . 116.88(11) ?
    C13 C8 C7 . . 125.18(11) ?
    C9 C8 C7 . . 117.88(11) ?
    C10 C9 C8 . . 122.03(12) ?
    C10 C9 H9A . . 119.0 ?
    C8 C9 H9A . . 119.0 ?
    C9 C10 C11 . . 121.03(11) ?
    C9 C10 H10A . . 119.5 ?
    C11 C10 H10A . . 119.5 ?
    N3 C11 C10 . . 121.81(11) ?
    N3 C11 C12 . . 121.07(11) ?
    C10 C11 C12 . . 117.11(11) ?
    C13 C12 C11 . . 121.30(11) ?
    C13 C12 H12A . . 119.4 ?
    C11 C12 H12A . . 119.4 ?
    C12 C13 C8 . . 121.63(11) ?
    C12 C13 H13A . . 119.2 ?
    C8 C13 H13A . . 119.2 ?
    C15 C14 C19 . . 121.28(11) ?
    C15 C14 N1 . . 120.01(10) ?
    C19 C14 N1 . . 118.68(11) ?
    C16 C15 C14 . . 118.87(11) ?
    C16 C15 H15A . . 120.6 ?
    C14 C15 H15A . . 120.6 ?
    C15 C16 C17 . . 120.50(12) ?
    C15 C16 H16A . . 119.8 ?
    C17 C16 H16A . . 119.8 ?
    C18 C17 C16 . . 120.03(12) ?
    C18 C17 H17A . . 120.0 ?
    C16 C17 H17A . . 120.0 ?
    C17 C18 C19 . . 120.16(12) ?
    C17 C18 H18A . . 119.9 ?
    C19 C18 H18A . . 119.9 ?
    C14 C19 C18 . . 119.14(12) ?
    C14 C19 H19A . . 120.4 ?
    C18 C19 H19A . . 120.4 ?
    O2 C20 O1 . . 122.55(11) ?
    O2 C20 C4 . . 124.51(11) ?
    O1 C20 C4 . . 112.95(10) ?
    O1 C21 C22 . . 107.42(11) ?
    O1 C21 H21A . . 110.2 ?
    C22 C21 H21A . . 110.2 ?
    O1 C21 H21B . . 110.2 ?
    C22 C21 H21B . . 110.2 ?
    H21A C21 H21B . . 108.5 ?
    C21 C22 H22A . . 109.5 ?
    C21 C22 H22B . . 109.5 ?
    H22A C22 H22B . . 109.5 ?
    C21 C22 H22C . . 109.5 ?
    H22A C22 H22C . . 109.5 ?
    H22B C22 H22C . . 109.5 ?
    N3 C23 H23A . . 109.5 ?
    N3 C23 H23B . . 109.5 ?
    H23A C23 H23B . . 109.5 ?
    N3 C23 H23C . . 109.5 ?
    H23A C23 H23C . . 109.5 ?
    H23B C23 H23C . . 109.5 ?
    N3 C24 H24A . . 109.5 ?
    N3 C24 H24B . . 109.5 ?
    H24A C24 H24B . . 109.5 ?
    N3 C24 H24C . . 109.5 ?
    H24A C24 H24C . . 109.5 ?
    H24B C24 H24C . . 109.5 ?
loop_
    _geom_torsion_atom_site_label_1
    _geom_torsion_atom_site_label_2
    _geom_torsion_atom_site_label_3
    _geom_torsion_atom_site_label_4
    _geom_torsion_site_symmetry_1
    _geom_torsion_site_symmetry_2
    _geom_torsion_site_symmetry_3
    _geom_torsion_site_symmetry_4
    _geom_torsion
    _geom_torsion_publ_flag
    C7 N1 C1 C2 . . . . -179.19(12) ?
    C14 N1 C1 C2 . . . . 7.2(2) ?
    C7 N1 C1 C6 . . . . 1.38(12) ?
    C14 N1 C1 C6 . . . . -172.24(10) ?
    N1 C1 C2 C3 . . . . -178.49(12) ?
    C6 C1 C2 C3 . . . . 0.86(18) ?
    C1 C2 C3 C4 . . . . 0.58(18) ?
    C2 C3 C4 C5 . . . . -1.15(18) ?
    C2 C3 C4 C20 . . . . 179.44(11) ?
    C3 C4 C5 C6 . . . . 0.24(17) ?
    C20 C4 C5 C6 . . . . 179.67(10) ?
    C7 N2 C6 C5 . . . . -178.08(12) ?
    C7 N2 C6 C1 . . . . 1.17(13) ?
    C4 C5 C6 N2 . . . . -179.65(11) ?
    C4 C5 C6 C1 . . . . 1.16(17) ?
    N1 C1 C6 N2 . . . . -1.61(13) ?
    C2 C1 C6 N2 . . . . 178.89(11) ?
    N1 C1 C6 C5 . . . . 177.73(10) ?
    C2 C1 C6 C5 . . . . -1.76(18) ?
    C6 N2 C7 N1 . . . . -0.27(13) ?
    C6 N2 C7 C8 . . . . -177.42(10) ?
    C1 N1 C7 N2 . . . . -0.73(13) ?
    C14 N1 C7 N2 . . . . 172.19(11) ?
    C1 N1 C7 C8 . . . . 176.31(11) ?
    C14 N1 C7 C8 . . . . -10.77(19) ?
    N2 C7 C8 C13 . . . . 169.33(11) ?
    N1 C7 C8 C13 . . . . -7.41(19) ?
    N2 C7 C8 C9 . . . . -7.78(17) ?
    N1 C7 C8 C9 . . . . 175.48(11) ?
    C13 C8 C9 C10 . . . . 1.30(18) ?
    C7 C8 C9 C10 . . . . 178.65(11) ?
    C8 C9 C10 C11 . . . . -0.05(19) ?
    C24 N3 C11 C10 . . . . -166.84(12) ?
    C23 N3 C11 C10 . . . . -7.59(19) ?
    C24 N3 C11 C12 . . . . 13.84(18) ?
    C23 N3 C11 C12 . . . . 173.09(12) ?
    C9 C10 C11 N3 . . . . 179.62(12) ?
    C9 C10 C11 C12 . . . . -1.04(18) ?
    N3 C11 C12 C13 . . . . -179.78(12) ?
    C10 C11 C12 C13 . . . . 0.87(18) ?
    C11 C12 C13 C8 . . . . 0.40(19) ?
    C9 C8 C13 C12 . . . . -1.47(18) ?
    C7 C8 C13 C12 . . . . -178.60(11) ?
    C1 N1 C14 C15 . . . . 108.78(13) ?
    C7 N1 C14 C15 . . . . -63.17(17) ?
    C1 N1 C14 C19 . . . . -69.23(15) ?
    C7 N1 C14 C19 . . . . 118.82(13) ?
    C19 C14 C15 C16 . . . . -1.54(18) ?
    N1 C14 C15 C16 . . . . -179.49(11) ?
    C14 C15 C16 C17 . . . . 0.87(19) ?
    C15 C16 C17 C18 . . . . 0.43(19) ?
    C16 C17 C18 C19 . . . . -1.10(19) ?
    C15 C14 C19 C18 . . . . 0.88(18) ?
    N1 C14 C19 C18 . . . . 178.86(11) ?
    C17 C18 C19 C14 . . . . 0.45(19) ?
    C21 O1 C20 O2 . . . . -3.58(17) ?
    C21 O1 C20 C4 . . . . 176.91(10) ?
    C5 C4 C20 O2 . . . . -1.07(18) ?
    C3 C4 C20 O2 . . . . 178.36(12) ?
    C5 C4 C20 O1 . . . . 178.43(10) ?
    C3 C4 C20 O1 . . . . -2.14(16) ?
    C20 O1 C21 C22 . . . . 177.00(12) ?
loop_
    _geom_hbond_atom_site_label_D
    _geom_hbond_atom_site_label_H
    _geom_hbond_atom_site_label_A
    _geom_hbond_site_symmetry_A
    _geom_hbond_distance_DH
    _geom_hbond_distance_HA
    _geom_hbond_distance_DA
    _geom_hbond_angle_DHA
    _geom_hbond_publ_flag
    C15 H15A N2 2_766 0.95 2.57 3.4868(16) 164 yes
    C18 H18A O2 1_556 0.95 2.50 3.2217(17) 133 yes
    C19 H19A O2 2_756 0.95 2.38 3.3209(16) 170 yes
_iucr_refine_instructions_details
;
TITL 5ixdmab_0m in P-1 (100K)
CELL 0.71073   8.7196  10.4133  11.3658  79.312  74.393  89.781
ZERR    2.00   0.0001   0.0002   0.0002   0.001   0.001   0.001
LATT  1
SFAC C H N O
UNIT 48 46 6 4
TEMP -173.000
SIZE 0.245 0.255 0.364
L.S. 10
BOND $H
FMAP 2 1 60
PLAN 20
ACTA
CONF
WGHT    0.055200    0.401000
FVAR       0.55101
O1    4    1.349618   -0.053082    0.290817    11.00000    0.02669    0.02327 =
         0.01978   -0.00880   -0.00749    0.00663
O2    4    1.187185    0.047401    0.183119    11.00000    0.03787    0.02660 =
         0.01945   -0.00718   -0.01308    0.00624
N1    3    0.982489    0.300449    0.658821    11.00000    0.02242    0.01614 =
         0.01547   -0.00377   -0.00931    0.00385
N2    3    0.882832    0.339696    0.492384    11.00000    0.02106    0.01745 =
         0.01645   -0.00234   -0.00701    0.00177
N3    3    0.417602    0.724656    0.792454    11.00000    0.02838    0.02421 =
         0.02556   -0.00737   -0.01067    0.00923
C1    1    1.059767    0.220390    0.579243    11.00000    0.02104    0.01474 =
         0.01484   -0.00307   -0.00618    0.00019
C2    1    1.175900    0.129680    0.588603    11.00000    0.02469    0.01775 =
         0.01743   -0.00282   -0.01047    0.00344
AFIX  43
H2A   2    1.215098    0.111563    0.659981    11.00000   -1.20000
AFIX   0
C3    1    1.231284    0.067377    0.489141    11.00000    0.02368    0.01636 =
         0.01831   -0.00334   -0.00851    0.00347
AFIX  43
H3A   2    1.309765    0.004273    0.492335    11.00000   -1.20000
AFIX   0
C4    1    1.173630    0.095575    0.382852    11.00000    0.02139    0.01439 =
         0.01558   -0.00220   -0.00564   -0.00083
C5    1    1.056739    0.185555    0.375161    11.00000    0.02156    0.01729 =
         0.01431   -0.00186   -0.00760   -0.00051
AFIX  43
H5A   2    1.018008    0.203988    0.303567    11.00000   -1.20000
AFIX   0
C6    1    0.998202    0.247762    0.475319    11.00000    0.01944    0.01456 =
         0.01662   -0.00112   -0.00727   -0.00012
C7    1    0.875483    0.370088    0.601750    11.00000    0.02001    0.01452 =
         0.01690   -0.00010   -0.00724    0.00047
C8    1    0.761522    0.461263    0.655816    11.00000    0.01972    0.01589 =
         0.01790   -0.00125   -0.00667    0.00067
C9    1    0.671095    0.529854    0.581315    11.00000    0.02399    0.02174 =
         0.01727   -0.00335   -0.00869    0.00364
AFIX  43
H9A   2    0.688010    0.516652    0.498371    11.00000   -1.20000
AFIX   0
C10   1    0.558571    0.615728    0.625020    11.00000    0.02318    0.02138 =
         0.02188   -0.00205   -0.01020    0.00449
AFIX  43
H10A  2    0.500001    0.660244    0.571767    11.00000   -1.20000
AFIX   0
C11   1    0.529216    0.638398    0.747354    11.00000    0.01899    0.01673 =
         0.02175   -0.00258   -0.00602    0.00100
C12   1    0.617587    0.568116    0.823017    11.00000    0.02153    0.01988 =
         0.01802   -0.00276   -0.00636    0.00177
AFIX  43
H12A  2    0.599755    0.580098    0.906408    11.00000   -1.20000
AFIX   0
C13   1    0.729984    0.481873    0.778119    11.00000    0.02165    0.01897 =
         0.01743   -0.00134   -0.00720    0.00214
AFIX  43
H13A  2    0.787015    0.435615    0.831700    11.00000   -1.20000
AFIX   0
C14   1    1.026753    0.313009    0.769611    11.00000    0.01948    0.01944 =
         0.01407   -0.00494   -0.00736    0.00464
C15   1    1.102451    0.428220    0.774947    11.00000    0.02131    0.01930 =
         0.01947   -0.00505   -0.00528    0.00235
AFIX  43
H15A  2    1.124681    0.499419    0.706202    11.00000   -1.20000
AFIX   0
C16   1    1.145033    0.437440    0.882556    11.00000    0.02229    0.02701 =
         0.02404   -0.01076   -0.00756    0.00064
AFIX  43
H16A  2    1.195482    0.516026    0.887906    11.00000   -1.20000
AFIX   0
C17   1    1.114348    0.332481    0.982482    11.00000    0.02441    0.03561 =
         0.01935   -0.00953   -0.01013    0.00400
AFIX  43
H17A  2    1.143175    0.339771    1.055935    11.00000   -1.20000
AFIX   0
C18   1    1.041621    0.217076    0.974941    11.00000    0.02538    0.02861 =
         0.01665   -0.00101   -0.00858    0.00412
AFIX  43
H18A  2    1.022437    0.144956    1.042722    11.00000   -1.20000
AFIX   0
C19   1    0.996728    0.206775    0.868274    11.00000    0.02202    0.01870 =
         0.01906   -0.00265   -0.00838    0.00205
AFIX  43
H19A  2    0.946238    0.128191    0.862961    11.00000   -1.20000
AFIX   0
C20   1    1.234113    0.029623    0.275811    11.00000    0.02240    0.01540 =
         0.01781   -0.00288   -0.00526   -0.00084
C21   1    1.407797   -0.125803    0.191689    11.00000    0.02612    0.02392 =
         0.02176   -0.01072   -0.00348    0.00230
AFIX  23
H21A  2    1.447441   -0.064915    0.110869    11.00000   -1.20000
H21B  2    1.320952   -0.183409    0.186184    11.00000   -1.20000
AFIX   0
C22   1    1.539546   -0.205497    0.221551    11.00000    0.02975    0.05252 =
         0.05174   -0.03013   -0.01831    0.01600
AFIX 137
H22A  2    1.571440   -0.265076    0.162811    11.00000   -1.50000
H22B  2    1.502953   -0.256394    0.306486    11.00000   -1.50000
H22C  2    1.630868   -0.147419    0.214990    11.00000   -1.50000
AFIX   0
C23   1    0.341503    0.806340    0.708819    11.00000    0.02707    0.02853 =
         0.03429   -0.00622   -0.01367    0.01018
AFIX 137
H23A  2    0.296379    0.751523    0.663827    11.00000   -1.50000
H23B  2    0.420502    0.870114    0.649167    11.00000   -1.50000
H23C  2    0.256196    0.852588    0.756937    11.00000   -1.50000
AFIX   0
C24   1    0.416199    0.765364    0.907907    11.00000    0.02715    0.02433 =
         0.02598   -0.00647   -0.00538    0.00516
AFIX 137
H24A  2    0.384132    0.690411    0.977013    11.00000   -1.50000
H24B  2    0.340417    0.834369    0.921866    11.00000   -1.50000
H24C  2    0.523098    0.798845    0.902931    11.00000   -1.50000
HKLF 4
REM  5ixdmab_0m in P-1 (100K)
REM R1 =  0.0495 for   4602 Fo > 4sig(Fo)  and  0.0644 for all   5777 data
REM    265 parameters refined using      0 restraints
END
WGHT      0.0552      0.4012
REM Highest difference peak  0.381,  deepest hole -0.302,  1-sigma level  0.053
Q1    1   1.0394  0.2375  0.5179  11.00000  0.05    0.38
Q2    1   1.0114  0.2133  0.9192  11.00000  0.05    0.37
Q3    1   0.7251  0.5050  0.6200  11.00000  0.05    0.34
Q4    1   1.4849 -0.1458  0.2024  11.00000  0.05    0.33
Q5    1   0.5357  0.6174  0.6935  11.00000  0.05    0.33
Q6    1   1.1039  0.4223  0.8386  11.00000  0.05    0.32
Q7    1   1.1429  0.4285  0.8245  11.00000  0.05    0.32
Q8    1   1.0010  0.3052  0.7187  11.00000  0.05    0.32
Q9    1   0.5762  0.6086  0.7826  11.00000  0.05    0.31
Q10   1   1.2032  0.0524  0.3354  11.00000  0.05    0.31
Q11   1   1.1962  0.0792  0.4353  11.00000  0.05    0.30
Q12   1   1.1040  0.3889  0.9394  11.00000  0.05    0.30
Q13   1   1.2026  0.0987  0.5391  11.00000  0.05    0.30
Q14   1   1.0472  0.3749  0.7810  11.00000  0.05    0.30
Q15   1   1.0752  0.3655  0.7736  11.00000  0.05    0.30
Q16   1   0.7398  0.4648  0.7188  11.00000  0.05    0.29
Q17   1   1.0111  0.2640  0.8217  11.00000  0.05    0.28
Q18   1   1.0916  0.2705  0.9598  11.00000  0.05    0.27
Q19   1   1.1318  0.1892  0.5784  11.00000  0.05    0.27
Q20   1   1.1357  0.1559  0.3729  11.00000  0.05    0.25
;
data_global
_journal_date_recd_electronic     2013-04-26
_journal_date_accepted     2013-05-07
_journal_name_full     'Acta Crystallographica, Section E'
_journal_year     2013
_journal_volume     69
_journal_issue      6
_journal_page_first     o886
_journal_page_last     o886
_journal_paper_category     QO
_journal_paper_doi     10.1107/S1600536813012440
_journal_coeditor_code     IS5269
_publ_contact_author_name     'Ibrahim Abdul Razak'
_publ_contact_author_address
;
X-ray Crystallography Unit
School of Physics
Universiti Sains Malaysia
11800 USM
Penang
Malaysia
;
_publ_contact_author_email     'arazaki@usm.my'
_publ_contact_author_fax     '6046579150'
_publ_contact_author_phone     '6046535306'
_publ_section_title
;
Ethyl
2-[4-(dimethylamino)phenyl]-1-phenyl-1<i>H</i>-benzimidazole-5-carboxylate
;
loop_
    _publ_author_name
    _publ_author_footnote
    _publ_author_address
    'Yeong, Keng Yoon' .
;
Institute for Research in Molecular Medicine
Universiti Sains Malaysia
11800 USM
Penang
Malaysia
;
    'Ali, Mohamed Ashraf' .
;
Institute for Research in Molecular Medicine
Universiti Sains Malaysia
11800 USM
Penang
Malaysia
;
    'Choon, Tan Soo' .
;
Institute for Research in Molecular Medicine
Universiti Sains Malaysia
11800 USM
Penang
Malaysia
;
    'Rosli, Mohd Mustaqim' .
;
X-ray Crystallography Unit
School of Physics
Universiti Sains Malaysia
11800 USM
Penang
Malaysia
;
    'Razak, Ibrahim Abdul'
;
Thomson Reuters ResearcherID: A-5599-2009.
;
;
X-ray Crystallography Unit
School of Physics
Universiti Sains Malaysia
11800 USM
Penang
Malaysia
;
