# Supplementary material for: Ethyl 2-[4-(di­methyl­amino)­phen­yl]-1-phenyl-1H-benzimidazole-5-carboxyl­ate
Source: Acta Crystallogr Sect E Struct Rep Online. 2013 May 15;69(Pt 6):o886. doi: 10.1107/S1600536813012440 (PMC3685043; doi:10.1107/S1600536813012440)
Supplement: Supplementary file 2 [file e-69-0o886-Isup2.hkl]

# 
# h,k,l, Fc-squared, Fo-squared, sigma(Fo-squared) and status flag 
# 
data_I
_shelx_title ' 5ixdmab_0m in P-1 (100K)' 
_shelx_refln_list_code          4 
_shelx_F_calc_maximum      185.06 
_exptl_crystal_F_000       408.00 
_reflns_d_resolution_high  0.7062 
 
loop_ 
 _symmetry_equiv_pos_as_xyz 
 'x, y, z' 
 '-x, -y, -z' 
 
_cell_length_a     8.7196 
_cell_length_b    10.4133 
_cell_length_c    11.3658 
_cell_angle_alpha  79.312 
_cell_angle_beta   74.393 
_cell_angle_gamma  89.781 
 
_shelx_F_squared_multiplier     1.000 
 
loop_ 
 _refln_index_h 
 _refln_index_k 
 _refln_index_l 
 _refln_F_squared_calc 
 _refln_F_squared_meas 
 _refln_F_squared_sigma 
 _refln_observed_status 
   1   0   0     1424.92     1513.86     14.49 o 
   2   0   0     1133.01     1095.90     12.41 o 
   3   0   0       46.85       48.88      1.21 o 
   4   0   0       15.43       13.17      0.79 o 
   5   0   0      538.32      548.53      4.86 o 
   6   0   0       19.59       16.78      1.13 o 
   7   0   0       57.44       54.46      2.11 o 
   8   0   0       40.91       45.64      2.04 o 
   9   0   0      111.73      103.75      2.94 o 
  10   0   0       10.89        8.97      1.80 o 
  11   0   0        1.56       -1.35      2.22 o 
 -11   1   0        0.91        1.01      2.71 o 
 -10   1   0      133.18      130.29      3.96 o 
  -9   1   0        0.37        0.94      1.16 o 
  -8   1   0      237.49      230.62      4.96 o 
  -7   1   0       13.06       13.57      1.35 o 
  -6   1   0      195.99      213.84      2.69 o 
  -5   1   0     1881.72     1995.50     13.25 o 
  -4   1   0      112.28      117.78      1.62 o 
  -3   1   0       64.08       73.92      1.15 o 
  -2   1   0      902.87      918.49      5.82 o 
  -1   1   0       23.00       22.86      0.51 o 
   0   1   0      183.74      182.87      2.61 o 
   1   1   0      120.20       89.40      1.50 o 
   2   1   0     4980.45     4774.96     92.31 o 
   3   1   0        5.81        7.86      0.80 o 
   4   1   0      121.29      112.35      1.82 o 
   5   1   0       78.12       85.03      1.82 o 
   6   1   0       17.65       16.91      1.43 o 
   7   1   0      907.76      918.48      8.28 o 
   8   1   0       77.26       76.63      2.84 o 
   9   1   0       81.76       85.47      2.70 o 
  10   1   0       67.32       68.15      3.03 o 
  11   1   0        0.25        1.92      1.48 o 
 -11   2   0        0.98       -0.71      1.46 o 
 -10   2   0       29.25       22.93      2.30 o 
  -9   2   0        6.29        6.21      1.74 o 
  -8   2   0       63.93       72.36      4.18 o 
  -7   2   0      125.37      124.37      2.84 o 
  -6   2   0       34.57       37.35      1.69 o 
  -5   2   0        0.97        1.47      0.50 o 
  -4   2   0      445.33      459.73      4.05 o 
  -3   2   0     3662.49     3926.61     21.17 o 
  -2   2   0     2273.32     2316.28     12.70 o 
  -1   2   0      289.10      333.79      3.19 o 
   0   2   0      561.51      524.55      7.01 o 
   1   2   0     1824.15     1226.26     20.70 o 
   2   2   0    27201.63    26160.24    272.25 o 
   3   2   0        1.74        2.83      0.47 o 
   4   2   0       12.74       13.78      0.88 o 
   5   2   0      222.98      224.99      3.22 o 
   6   2   0      117.13      132.02      2.44 o 
   7   2   0      231.59      225.34      3.38 o 
   8   2   0        0.28        2.09      0.95 o 
   9   2   0        0.08        1.13      0.98 o 
  10   2   0        9.69       10.24      1.62 o 
  11   2   0        4.18        7.04      2.06 o 
 -11   3   0        0.17        2.26      2.06 o 
 -10   3   0       32.43       29.26      2.67 o 
  -9   3   0       20.62       21.73      2.76 o 
  -8   3   0      136.37      122.78      3.41 o 
  -7   3   0       19.98       16.89      1.43 o 
  -6   3   0        0.61        1.20      0.80 o 
  -5   3   0      133.63      131.52      2.26 o 
  -4   3   0     1463.03     1644.47     10.03 o 
  -3   3   0      550.35      577.93      4.21 o 
  -2   3   0      113.84      126.40      1.49 o 
  -1   3   0     2126.74     2223.70     24.42 o 
   0   3   0       85.80       71.77      2.45 o 
   1   3   0      834.11      888.98      9.68 o 
   2   3   0      109.57      116.51      2.51 o 
   3   3   0      558.80      536.80      5.09 o 
   4   3   0      593.13      619.65      7.47 o 
   5   3   0       36.94       42.87      1.47 o 
   6   3   0        3.50        2.87      0.84 o 
   7   3   0        7.54        9.24      1.05 o 
   8   3   0       62.45       58.25      2.00 o 
   9   3   0      234.58      238.44      4.22 o 
  10   3   0       10.22        9.73      2.01 o 
  11   3   0        0.35        3.06      2.21 o 
 -11   4   0        7.13        7.26      3.32 o 
 -10   4   0        0.22        2.80      1.79 o 
  -9   4   0        0.01       -1.54      1.54 o 
  -8   4   0        5.17        5.95      1.65 o 
  -7   4   0       12.50       10.67      1.29 o 
  -6   4   0        7.50        9.50      1.08 o 
  -5   4   0      215.67      226.28      3.05 o 
  -4   4   0       32.64       32.91      1.13 o 
  -3   4   0      142.75      143.46      1.82 o 
  -2   4   0       75.03       85.37      1.46 o 
  -1   4   0       72.20       80.85      1.44 o 
   0   4   0      198.19      192.73      2.51 o 
   1   4   0        0.58       -0.10      0.27 o 
   2   4   0      101.59      100.70      1.92 o 
   3   4   0     6451.49     6817.26     47.91 o 
   4   4   0     1688.22     1769.16     17.13 o 
   5   4   0       19.90       20.13      1.09 o 
   6   4   0       16.64       14.10      1.39 o 
   7   4   0        0.59        1.19      0.73 o 
   8   4   0       11.14       10.46      1.16 o 
   9   4   0        3.64        5.31      1.52 o 
  10   4   0        7.21        8.40      2.49 o 
  11   4   0        1.08        1.80      1.69 o 
 -11   5   0        9.88       15.61      2.88 o 
 -10   5   0        6.88        9.97      2.54 o 
  -9   5   0        5.10        9.87      4.99 o 
  -8   5   0       18.53       17.28      1.85 o 
  -7   5   0      154.46      126.67      2.93 o 
  -6   5   0        0.81        6.17      2.31 o 
  -5   5   0      351.35      338.67      3.61 o 
  -4   5   0        1.38        1.28      0.55 o 
  -3   5   0       10.81       16.34      0.85 o 
  -2   5   0     2040.91     2259.19     14.62 o 
  -1   5   0      107.37      118.83      1.93 o 
   0   5   0       21.97       21.32      0.80 o 
   1   5   0      258.73      254.08      2.60 o 
   2   5   0       10.78       10.43      0.79 o 
   3   5   0        3.87        2.81      0.58 o 
   4   5   0       20.39       21.36      1.20 o 
   5   5   0        2.53        2.12      0.75 o 
   6   5   0       22.09       21.85      1.18 o 
   7   5   0        0.04        1.95      0.74 o 
   8   5   0        1.27        1.34      0.95 o 
   9   5   0        6.99        8.26      1.39 o 
  10   5   0       59.00       59.10      3.71 o 
 -11   6   0        2.35        0.81      1.96 o 
 -10   6   0       12.45       14.86      2.78 o 
  -9   6   0        5.69        5.34      2.17 o 
  -8   6   0       23.00       24.12      2.10 o 
  -7   6   0        0.21       -0.52      0.86 o 
  -6   6   0       54.86       55.22      1.93 o 
  -5   6   0      526.19      502.27      5.02 o 
  -4   6   0       76.26       76.18      1.60 o 
  -3   6   0        2.73        3.10      0.66 o 
  -2   6   0        1.11        1.60      0.52 o 
  -1   6   0      159.15      162.40      2.47 o 
   0   6   0       12.95       19.07      0.86 o 
   1   6   0       20.65       14.53      0.80 o 
   2   6   0        8.13        9.14      0.85 o 
   3   6   0       22.69       20.22      1.14 o 
   4   6   0      219.50      222.66      3.39 o 
   5   6   0     2515.61     2502.20     19.06 o 
   6   6   0       27.78       29.28      1.62 o 
   7   6   0        2.08        2.29      1.09 o 
   8   6   0        2.63        2.43      1.20 o 
   9   6   0        2.66        7.68      1.47 o 
  10   6   0        1.26        7.65      4.50 o 
 -10   7   0      142.83      150.37      8.69 o 
  -9   7   0       86.88       98.67      3.89 o 
  -8   7   0       30.13       32.60      2.56 o 
  -7   7   0        8.63        9.88      1.53 o 
  -6   7   0        3.73        3.31      0.99 o 
  -5   7   0      198.75      169.54      2.96 o 
  -4   7   0       94.38      102.40      2.33 o 
  -3   7   0       83.25       73.49      1.88 o 
  -2   7   0        3.47        4.24      0.75 o 
  -1   7   0        9.93       13.22      0.99 o 
   0   7   0      412.08      435.06      4.19 o 
   1   7   0       17.00       17.16      0.94 o 
   2   7   0       33.09       26.70      1.33 o 
   3   7   0       34.51       34.28      1.76 o 
   4   7   0       48.01       45.25      2.24 o 
   5   7   0       34.81       35.37      2.11 o 
   6   7   0       29.28       37.59      5.36 o 
   7   7   0       31.67       27.72      2.84 o 
   8   7   0        0.97        2.03      1.57 o 
   9   7   0        1.71        7.98      1.97 o 
  10   7   0        0.07       10.67      4.95 o 
 -10   8   0       24.98       24.80      3.73 o 
  -9   8   0       14.95       10.25      2.05 o 
  -8   8   0       43.04       37.88      2.92 o 
  -7   8   0        3.09        5.13      1.32 o 
  -6   8   0       78.37       83.81      2.67 o 
  -5   8   0        0.33        0.66      0.79 o 
  -4   8   0       19.25       18.13      1.42 o 
  -3   8   0      504.50      489.35      5.16 o 
  -2   8   0       54.01       57.91      1.86 o 
  -1   8   0       91.62       94.01      2.21 o 
   0   8   0      182.71      182.63      2.64 o 
   1   8   0      322.83      332.31      3.73 o 
   2   8   0        3.57        2.88      0.75 o 
   3   8   0        0.13        0.33      0.69 o 
   4   8   0       54.74       52.34      2.44 o 
   5   8   0        1.71        0.97      1.38 o 
   6   8   0        0.55        3.58      1.54 o 
   7   8   0      448.62      400.22      8.81 o 
   8   8   0        4.86        5.23      2.03 o 
   9   8   0        4.24        7.51      4.54 o 
  -9   9   0       11.79       15.06      2.44 o 
  -8   9   0        6.37        7.00      1.73 o 
  -7   9   0      185.73      190.92      6.15 o 
  -6   9   0        0.74        0.30      0.98 o 
  -5   9   0       66.88       71.64      2.46 o 
  -4   9   0       27.62       29.03      1.99 o 
  -3   9   0      124.71      123.37      2.83 o 
  -2   9   0        2.81        3.00      0.92 o 
  -1   9   0       49.23       52.14      1.87 o 
   0   9   0       84.03       81.19      1.90 o 
   1   9   0      389.30      382.29      5.96 o 
   2   9   0      210.33      204.46      4.23 o 
   3   9   0       43.15       42.23      2.61 o 
   4   9   0       15.24       14.13      3.05 o 
   5   9   0       10.44       11.52      2.46 o 
   6   9   0        0.05        0.35      1.93 o 
   7   9   0       44.69       33.02      5.33 o 
   8   9   0       71.66       71.37      5.29 o 
  -8  10   0        7.43       11.24      2.10 o 
  -7  10   0        0.55        0.09      1.23 o 
  -6  10   0       26.42       27.93      2.20 o 
  -5  10   0        0.65        2.12      1.09 o 
  -4  10   0      142.99      149.19      3.76 o 
  -3  10   0      109.72      119.31      3.53 o 
  -2  10   0      416.25      419.05      5.47 o 
  -1  10   0      226.43      218.92      4.54 o 
   0  10   0       34.40       33.93      2.25 o 
   1  10   0       25.50       27.52      2.06 o 
   2  10   0        0.76        0.61      1.33 o 
   3  10   0       56.84       49.61      6.05 o 
   4  10   0        7.67       12.80      2.37 o 
   5  10   0        8.62        7.93      2.74 o 
   6  10   0        0.02        3.67      2.21 o 
   7  10   0       36.68       30.89      4.20 o 
   8  10   0       61.27       57.93      6.49 o 
  -8  11   0        2.53        2.42      1.69 o 
  -7  11   0       81.46       89.33      3.86 o 
  -6  11   0        1.54        2.82      1.38 o 
  -5  11   0       20.57       20.50      1.92 o 
  -4  11   0        4.15        5.33      1.21 o 
  -3  11   0       12.04       10.12      1.90 o 
  -2  11   0       11.29       12.81      1.47 o 
  -1  11   0       81.76       79.07      3.01 o 
   0  11   0       18.44       21.85      2.04 o 
   1  11   0        9.67        7.90      1.43 o 
   2  11   0        1.23        2.28      1.49 o 
   3  11   0       50.82       50.35      4.17 o 
   4  11   0        1.82        4.62      4.21 o 
   6  11   0        0.05        1.49      4.01 o 
   7  11   0       43.70       42.18      4.82 o 
  -7  12   0        4.68        2.42      3.06 o 
  -6  12   0       21.23       20.36      5.17 o 
  -5  12   0       37.19       33.71      3.54 o 
  -4  12   0       44.34       49.25      2.93 o 
  -3  12   0        3.85        5.49      1.36 o 
  -2  12   0        2.41        5.14      2.49 o 
  -1  12   0       26.79       27.22      2.29 o 
   0  12   0      156.54      160.48      4.33 o 
   1  12   0        0.24        0.88      1.79 o 
   2  12   0        0.02        1.61      1.97 o 
   3  12   0        0.79        7.81      5.72 o 
   4  12   0        4.77        5.22      4.60 o 
   5  12   0       18.67       17.82      5.29 o 
   6  12   0        0.14        3.06      3.56 o 
  -5  13   0        3.42        4.03      2.52 o 
  -4  13   0      137.53      144.24      4.97 o 
  -3  13   0       29.67       30.83      3.02 o 
  -2  13   0        0.28        4.13      2.74 o 
  -1  13   0        0.64        3.33      1.68 o 
   0  13   0        7.61        9.47      3.20 o 
   1  13   0        4.39        4.29      2.22 o 
   2  13   0       13.97       13.26      3.21 o 
   3  13   0        8.00       10.75      5.22 o 
   4  13   0       33.05       51.54      6.40 o 
  -3  14   0        0.03        4.67      1.68 o 
  -2  14   0        0.27        2.28      4.04 o 
  -1  14   0        8.82        6.07      4.82 o 
   0  14   0        2.38        1.60      3.13 o 
   1  14   0       10.68       11.45      5.80 o 
   2  14   0       64.81      104.21      6.75 o 
  -1 -14   1       94.80       95.40      6.71 o 
   0 -14   1       27.62       25.25      4.45 o 
   1 -14   1        0.02        0.86      3.98 o 
   2 -14   1       20.22       22.77      3.32 o 
   3 -14   1        0.79       -0.20      1.82 o 
  -4 -13   1       21.94       18.10      6.07 o 
  -3 -13   1        0.24       -1.58      4.29 o 
  -2 -13   1        2.32        3.37      3.35 o 
  -1 -13   1       69.52       65.14      5.07 o 
   0 -13   1        2.81        7.29      2.18 o 
   1 -13   1       15.13       15.83      2.42 o 
   2 -13   1        6.03        7.01      1.90 o 
   3 -13   1        0.58        0.11      1.53 o 
   4 -13   1       38.89       39.36      4.62 o 
   5 -13   1       13.10       14.93      2.39 o 
  -5 -12   1        1.38        7.12      4.35 o 
  -4 -12   1       11.22       12.27      4.95 o 
  -3 -12   1        0.29       -2.52      3.90 o 
  -2 -12   1        0.95        0.68      1.96 o 
  -1 -12   1      182.84      182.71      4.75 o 
   0 -12   1      163.70      164.53      4.80 o 
   1 -12   1       35.21       35.26      2.61 o 
   2 -12   1        7.91        7.32      1.58 o 
   3 -12   1       47.84       52.75      2.86 o 
   4 -12   1        4.78        2.91      1.61 o 
   5 -12   1        1.49        1.68      1.45 o 
   6 -12   1       21.25       19.43      3.13 o 
   7 -12   1       94.78      109.21      7.00 o 
  -6 -11   1       13.44       21.85      3.13 o 
  -5 -11   1       26.49       18.07      7.22 o 
  -4 -11   1        5.19        7.69      4.59 o 
  -3 -11   1       23.37       35.00      7.37 o 
  -2 -11   1       24.49       18.21      1.98 o 
  -1 -11   1        2.25        8.43      1.97 o 
   0 -11   1       95.02       94.54      3.26 o 
   1 -11   1       56.15       53.45      2.64 o 
   2 -11   1      222.21      211.07      4.37 o 
   3 -11   1      142.40      128.98      4.48 o 
   4 -11   1       58.46       58.66      3.35 o 
   5 -11   1       35.50       41.08      3.94 o 
   6 -11   1       55.37       63.97      3.57 o 
   7 -11   1       81.08       88.67      3.77 o 
   8 -11   1       16.19       19.98      2.50 o 
  -7 -10   1        0.80        9.56      4.02 o 
  -6 -10   1        8.97       12.98      2.84 o 
  -5 -10   1        0.11        2.97      1.94 o 
  -4 -10   1       23.24       21.85      3.22 o 
  -3 -10   1       13.36       15.07      3.03 o 
  -2 -10   1       39.09       40.67      2.23 o 
  -1 -10   1       65.26       62.73      2.79 o 
   0 -10   1       47.94       47.49      2.39 o 
   1 -10   1      109.99      118.02      3.44 o 
   2 -10   1      330.02      332.73      5.92 o 
   3 -10   1       27.29       32.25      2.74 o 
   4 -10   1      106.70       99.97      3.11 o 
   5 -10   1        4.12        6.30      1.24 o 
   6 -10   1        0.11       -0.32      0.98 o 
   7 -10   1        1.11        1.67      1.19 o 
   8 -10   1       11.78       14.93      2.21 o 
   9 -10   1       96.19      110.64      8.51 o 
  -8  -9   1       46.37       63.30      5.13 o 
  -7  -9   1        7.54       10.71      3.60 o 
  -6  -9   1       12.96       18.89      3.28 o 
  -5  -9   1        0.85        2.74      1.95 o 
  -4  -9   1       20.23       21.77      2.09 o 
  -3  -9   1        6.18        6.16      1.47 o 
  -2  -9   1        0.34        2.43      0.98 o 
  -1  -9   1       16.49       23.53      1.84 o 
   0  -9   1      113.14      106.50      3.12 o 
   1  -9   1       90.87       93.01      3.20 o 
   2  -9   1     1047.43     1035.11     10.54 o 
   3  -9   1       10.67       10.35      1.20 o 
   4  -9   1      190.05      169.72      5.06 o 
   5  -9   1       37.22       32.15      1.99 o 
   6  -9   1        0.58        0.93      0.97 o 
   7  -9   1       64.99       74.46      2.97 o 
   8  -9   1        1.15       -0.07      1.37 o 
   9  -9   1      228.09      256.96      6.39 o 
  -9  -8   1       12.35       17.76      3.43 o 
  -8  -8   1        7.67        8.05      5.40 o 
  -7  -8   1      143.68      132.35     13.17 o 
  -6  -8   1      962.41      859.04     37.45 o 
  -5  -8   1       54.32       52.05      2.69 o 
  -4  -8   1      119.43      107.40      3.48 o 
  -3  -8   1      112.38       98.91      2.98 o 
  -2  -8   1        0.59        0.95      0.72 o 
  -1  -8   1       40.55       41.88      2.01 o 
   0  -8   1        1.10        1.03      0.53 o 
   1  -8   1        8.12        8.56      1.18 o 
   2  -8   1      239.05      242.30      3.81 o 
   3  -8   1       27.44       34.30      1.61 o 
   4  -8   1      160.24      151.58      3.78 o 
   5  -8   1        0.14        0.15      0.94 o 
   6  -8   1        0.19        0.67      0.88 o 
   7  -8   1        2.66        4.15      1.19 o 
   8  -8   1        9.16       13.50      2.05 o 
   9  -8   1       71.17       76.78      3.66 o 
  10  -8   1       87.99       89.91      4.14 o 
  -9  -7   1        0.66        7.23      2.71 o 
  -8  -7   1        0.94        5.04      1.77 o 
  -7  -7   1      107.86       89.31      4.12 o 
  -6  -7   1       13.52       11.07      1.43 o 
  -5  -7   1       11.97       13.49      1.65 o 
  -4  -7   1        2.45        1.75      1.14 o 
  -3  -7   1      234.68      222.97      4.69 o 
  -2  -7   1      599.02      601.35      7.08 o 
  -1  -7   1      315.40      282.10      3.68 o 
   0  -7   1       12.16       16.16      0.87 o 
   1  -7   1      442.05      487.58      5.13 o 
   2  -7   1        0.04        0.32      0.51 o 
   3  -7   1        3.51        5.55      0.84 o 
   4  -7   1     1032.03     1029.52      9.28 o 
   5  -7   1      180.28      167.99      2.98 o 
   6  -7   1      220.58      198.31      3.73 o 
   7  -7   1      140.03      139.95      3.36 o 
   8  -7   1        0.06       -0.57      1.00 o 
   9  -7   1        0.99        1.48      1.30 o 
  10  -7   1        2.43        1.06      1.50 o 
 -10  -6   1        1.48       12.25      5.00 o 
  -9  -6   1        8.80       13.22      3.11 o 
  -8  -6   1        0.72        3.13      1.55 o 
  -7  -6   1       50.87       52.14      2.76 o 
  -6  -6   1       20.07       20.68      1.47 o 
  -5  -6   1      906.44      876.61      8.47 o 
  -4  -6   1      616.75      648.00      6.64 o 
  -3  -6   1       30.11       34.19      1.54 o 
  -2  -6   1       16.74       19.04      1.12 o 
  -1  -6   1       79.63       76.60      2.35 o 
   0  -6   1      308.55      327.50      3.44 o 
   1  -6   1      339.23      319.03      3.69 o 
   2  -6   1      144.49      157.30      2.37 o 
   3  -6   1      141.53      157.65      2.46 o 
   4  -6   1      474.19      500.51      4.51 o 
   5  -6   1      207.33      182.41      3.01 o 
   6  -6   1       22.75       29.24      1.61 o 
   7  -6   1      102.15       85.22      2.64 o 
   8  -6   1        0.37        2.67      1.25 o 
   9  -6   1        2.80        1.16      1.44 o 
  10  -6   1        5.08        8.34      3.14 o 
  11  -6   1       26.21       26.63      3.51 o 
 -10  -5   1      197.98      236.55     23.14 o 
  -9  -5   1        1.03        5.68      1.63 o 
  -8  -5   1        9.74        8.84      1.07 o 
  -7  -5   1        1.22        2.00      0.73 o 
  -6  -5   1        9.01       10.33      0.93 o 
  -5  -5   1      741.99      708.57      7.14 o 
  -4  -5   1        0.71        0.91      0.91 o 
  -3  -5   1       38.50       37.11      1.30 o 
  -2  -5   1        9.78       17.99      1.06 o 
  -1  -5   1       36.00       29.09      1.35 o 
   0  -5   1      152.41      168.71      2.11 o 
   1  -5   1       74.71       78.13      1.86 o 
   2  -5   1      315.18      332.47      3.49 o 
   3  -5   1      171.91      200.88      2.41 o 
   4  -5   1        3.50        8.02      0.75 o 
   5  -5   1      532.45      509.98      4.69 o 
   6  -5   1      171.78      160.26      2.90 o 
   7  -5   1      290.79      255.31      4.76 o 
   8  -5   1        2.11        1.96      0.99 o 
   9  -5   1        0.75       -1.21      1.23 o 
  10  -5   1        0.02       -0.48      1.40 o 
  11  -5   1       41.90       35.38      4.41 o 
 -10  -4   1        0.62        0.45      1.48 o 
  -9  -4   1       13.35       15.79      1.48 o 
  -8  -4   1       19.77       20.95      1.47 o 
  -7  -4   1       12.39       12.87      1.16 o 
  -6  -4   1        0.75        0.26      0.67 o 
  -5  -4   1        0.26        0.43      0.65 o 
  -4  -4   1        0.10        0.55      0.50 o 
  -3  -4   1     9904.18     9862.71     66.41 o 
  -2  -4   1      151.96      175.88      2.38 o 
  -1  -4   1       54.58       59.62      1.81 o 
   0  -4   1      383.98      398.34      5.24 o 
   1  -4   1        0.07        0.27      0.33 o 
   2  -4   1      446.24      554.12      4.57 o 
   3  -4   1      345.26      364.65      3.23 o 
   4  -4   1        0.00       -0.35      0.58 o 
   5  -4   1       15.82       18.79      1.08 o 
   6  -4   1      580.99      601.97      6.85 o 
   7  -4   1      275.33      266.16      4.21 o 
   8  -4   1       11.32       13.95      1.95 o 
   9  -4   1       66.78       59.05      3.31 o 
  10  -4   1       15.19        9.76      2.53 o 
  11  -4   1       27.26       39.76      4.02 o 
 -11  -3   1       12.81       15.58      3.21 o 
 -10  -3   1        3.51        6.91      1.47 o 
  -9  -3   1        5.44        7.82      1.29 o 
  -8  -3   1      448.39      437.37      5.23 o 
  -7  -3   1       29.52       28.65      1.49 o 
  -6  -3   1       71.10       72.59      2.20 o 
  -5  -3   1       14.65       16.26      1.06 o 
  -4  -3   1       13.98       13.96      0.87 o 
  -3  -3   1      301.65      284.68      2.86 o 
  -2  -3   1        2.53       -0.49      0.49 o 
  -1  -3   1      440.16      431.11      5.70 o 
   0  -3   1      163.56      164.30      2.78 o 
   1  -3   1       98.38       85.34      1.66 o 
   2  -3   1       36.17       40.47      0.94 o 
   3  -3   1        8.86       15.35      0.69 o 
   4  -3   1     1228.75     1338.97      8.54 o 
   5  -3   1      101.60      119.53      2.18 o 
   6  -3   1      182.65      159.47      2.74 o 
   7  -3   1      799.46      742.74      6.81 o 
   8  -3   1        3.75        3.27      1.00 o 
   9  -3   1      136.19      125.38      3.22 o 
  10  -3   1        1.77       -0.71      1.53 o 
  11  -3   1       20.47       21.71      2.59 o 
 -11  -2   1        0.07        3.97      1.89 o 
 -10  -2   1       12.58       14.30      1.81 o 
  -9  -2   1        1.14        1.82      1.12 o 
  -8  -2   1       26.92       27.15      1.77 o 
  -7  -2   1       34.41       34.68      1.60 o 
  -6  -2   1      129.59      125.93      2.41 o 
  -5  -2   1       27.72       24.14      1.18 o 
  -4  -2   1       72.48       74.76      1.86 o 
  -3  -2   1        1.01        0.10      0.49 o 
  -2  -2   1        0.46       -0.22      0.38 o 
  -1  -2   1    34248.55    31924.09    745.74 o 
   1  -2   1      101.59      116.14      1.46 o 
   2  -2   1      211.61      230.48      2.33 o 
   3  -2   1      346.90      336.54      3.10 o 
   4  -2   1      398.53      425.51      4.63 o 
   5  -2   1       15.64       17.39      1.04 o 
   6  -2   1        1.57        1.30      0.70 o 
   7  -2   1       83.06       83.02      2.23 o 
   8  -2   1       23.09       23.35      1.70 o 
   9  -2   1       59.33       61.54      2.44 o 
  10  -2   1        3.56        2.81      1.80 o 
  11  -2   1       10.11       11.93      2.30 o 
  12  -2   1        0.55       -3.51      3.76 o 
 -11  -1   1      109.72      117.53      4.26 o 
 -10  -1   1        7.14        7.22      1.69 o 
  -9  -1   1       73.56       84.68      3.14 o 
  -8  -1   1       27.38       27.62      2.03 o 
  -7  -1   1       29.90       29.34      1.50 o 
  -6  -1   1      107.89      105.81      2.22 o 
  -5  -1   1       41.93       37.93      1.94 o 
  -4  -1   1      415.74      414.10      3.88 o 
  -3  -1   1        1.19       -0.17      0.39 o 
  -2  -1   1        6.89        7.99      0.73 o 
  -1  -1   1     2000.04     2066.34     16.63 o 
   0  -1   1      277.19      252.90      6.21 o 
   1  -1   1     5031.99     5124.79     39.57 o 
   2  -1   1       18.22       30.46      3.53 o 
   3  -1   1        5.23        7.37      0.65 o 
   4  -1   1       74.64       73.51      1.14 o 
   5  -1   1       16.65       22.41      0.86 o 
   6  -1   1      634.96      674.27      4.99 o 
   7  -1   1       48.44       53.62      2.15 o 
   8  -1   1      122.50      123.47      2.98 o 
   9  -1   1      295.68      278.90      4.64 o 
  10  -1   1        7.20        6.55      1.76 o 
  11  -1   1       41.04       37.07      2.79 o 
  12  -1   1       12.45       17.67      2.51 o 
 -11   0   1        0.25        5.09      1.80 o 
 -10   0   1        0.58        3.98      1.45 o 
  -9   0   1        0.63        2.62      1.39 o 
  -8   0   1        1.84        2.07      0.87 o 
  -7   0   1       29.61       30.70      1.69 o 
  -6   0   1       10.60        9.70      1.29 o 
  -5   0   1       97.23      102.67      2.14 o 
  -4   0   1      221.45      240.27      2.96 o 
  -3   0   1      595.25      602.53      5.11 o 
  -2   0   1       45.08       34.08      1.14 o 
  -1   0   1      259.02      275.57      3.10 o 
   0   0   1     1665.12     1675.08     17.79 o 
   1   0   1     5178.33     4947.96     75.52 o 
   2   0   1     1079.79     1079.05      8.99 o 
   3   0   1      539.84      548.33      4.05 o 
   4   0   1       31.15       25.38      0.89 o 
   5   0   1       12.89        5.25      0.70 o 
   6   0   1      316.00      294.34      3.46 o 
   7   0   1       39.06       36.72      1.88 o 
   8   0   1       14.48       16.98      1.50 o 
   9   0   1      153.73      154.99      3.47 o 
  10   0   1       61.22       70.74      2.79 o 
  11   0   1        0.46        3.09      1.71 o 
  12   0   1        0.35        4.00      2.31 o 
 -11   1   1       42.78       43.32      3.34 o 
 -10   1   1      117.04      110.48      4.11 o 
  -9   1   1      174.29      162.18      4.16 o 
  -8   1   1       12.18        9.57      1.51 o 
  -7   1   1       15.91       17.57      1.45 o 
  -6   1   1       37.98       42.12      1.53 o 
  -5   1   1      724.14      758.53      6.78 o 
  -4   1   1      518.50      540.99      5.92 o 
  -3   1   1     1035.12     1120.98      8.39 o 
  -2   1   1     7395.67     7359.46     49.65 o 
  -1   1   1     2322.25     2551.59     22.26 o 
   0   1   1       27.22       21.35      0.99 o 
   1   1   1      756.37      763.54      7.18 o 
   2   1   1      403.33      415.26      4.13 o 
   3   1   1       36.35       41.27      1.20 o 
   4   1   1       24.49       25.89      1.04 o 
   5   1   1      320.78      316.64      3.40 o 
   6   1   1       52.40       54.43      1.70 o 
   7   1   1      147.93      151.62      2.74 o 
   8   1   1       89.62       90.10      2.63 o 
   9   1   1       15.33       15.46      1.58 o 
  10   1   1       26.38       28.19      1.95 o 
  11   1   1       41.90       40.44      3.35 o 
 -11   2   1        1.27        4.82      1.71 o 
 -10   2   1        0.16        3.67      1.55 o 
  -9   2   1       44.93       39.71      2.60 o 
  -8   2   1       40.43       38.71      2.39 o 
  -7   2   1       85.45       83.05      2.63 o 
  -6   2   1      158.63      162.93      2.96 o 
  -5   2   1      206.49      223.80      2.75 o 
  -4   2   1      186.17      198.27      2.17 o 
  -3   2   1      276.21      283.77      2.46 o 
  -2   2   1     2378.97     2525.00     13.78 o 
  -1   2   1      216.62      247.68      3.02 o 
   0   2   1      240.70      230.47      2.50 o 
   1   2   1     3168.67     3114.64     36.55 o 
   2   2   1    15596.79    15848.32    154.66 o 
   3   2   1      323.01      340.87      3.46 o 
   4   2   1        3.43        2.10      0.53 o 
   5   2   1      112.95      118.42      3.53 o 
   6   2   1       60.38       62.27      1.82 o 
   7   2   1       57.80       54.56      1.88 o 
   8   2   1        8.77        8.00      1.23 o 
   9   2   1       20.72       22.60      1.73 o 
  10   2   1        8.42        8.66      2.09 o 
  11   2   1      162.04      167.20      8.94 o 
 -11   3   1       12.14       13.33      2.36 o 
 -10   3   1        8.80        6.79      1.87 o 
  -9   3   1        1.67       -0.23      1.26 o 
  -8   3   1      219.95      209.15      5.12 o 
  -7   3   1       39.07       37.95      1.92 o 
  -6   3   1      208.91      212.53      3.32 o 
  -5   3   1      542.19      565.21      4.58 o 
  -4   3   1     1214.03     1204.29      8.24 o 
  -3   3   1      623.20      676.43      4.65 o 
  -2   3   1      550.65      605.02      4.75 o 
  -1   3   1       26.64       21.94      0.78 o 
   0   3   1       23.92       20.22      0.83 o 
   1   3   1      422.41      443.17      3.55 o 
   2   3   1     1266.94     1276.78     10.92 o 
   3   3   1      203.75      230.39      2.66 o 
   4   3   1      247.84      266.66      2.86 o 
   5   3   1       15.43       12.20      0.93 o 
   6   3   1        2.54        2.19      0.82 o 
   7   3   1       27.82       25.54      1.46 o 
   8   3   1       16.36       17.51      1.36 o 
   9   3   1       29.09       28.26      2.20 o 
  10   3   1        0.31        4.07      1.72 o 
  11   3   1       16.21       17.44      2.79 o 
 -11   4   1        0.02       -0.40      2.73 o 
 -10   4   1        6.02        5.42      1.93 o 
  -9   4   1        5.47        1.75      1.62 o 
  -8   4   1       31.27       26.67      2.82 o 
  -7   4   1        0.04        0.30      1.04 o 
  -6   4   1       99.98      100.24      2.25 o 
  -5   4   1        9.54        8.44      0.94 o 
  -4   4   1       80.56       95.62      1.79 o 
  -3   4   1        3.81        5.99      0.59 o 
  -2   4   1     1434.58     1582.26      9.54 o 
  -1   4   1       11.61       12.71      0.72 o 
   0   4   1       18.41       22.86      0.84 o 
   1   4   1      321.68      327.73      3.04 o 
   2   4   1       50.62       41.42      3.22 o 
   3   4   1     1238.53     1218.90     10.35 o 
   4   4   1     1919.88     1941.04     14.47 o 
   5   4   1      143.95      141.29      2.22 o 
   6   4   1       16.16       18.48      1.18 o 
   7   4   1        0.08        0.59      0.82 o 
   8   4   1        0.31        0.24      0.91 o 
   9   4   1        6.61        6.58      1.41 o 
  10   4   1       18.63       21.14      2.34 o 
  11   4   1        2.25        3.69      1.76 o 
 -11   5   1       19.97       20.99      6.70 o 
 -10   5   1       86.15       96.70      5.00 o 
  -9   5   1       14.76       19.20      5.73 o 
  -8   5   1      149.14      141.97      5.12 o 
  -7   5   1       11.93       15.21      1.65 o 
  -6   5   1      567.84      521.02      5.31 o 
  -5   5   1       28.98       28.05      1.27 o 
  -4   5   1        1.23        1.59      0.65 o 
  -3   5   1        2.88        3.08      0.59 o 
  -2   5   1        3.85       17.17      0.95 o 
  -1   5   1       50.88       50.97      1.29 o 
   0   5   1      153.09      154.48      2.19 o 
   1   5   1      269.25      315.33      2.85 o 
   2   5   1       17.85       20.87      1.09 o 
   3   5   1       33.32       31.73      1.35 o 
   4   5   1      497.40      481.19      5.09 o 
   5   5   1      159.76      156.01      2.78 o 
   6   5   1        0.05        0.15      0.58 o 
   7   5   1       77.00       77.36      2.16 o 
   8   5   1        0.00        0.47      0.91 o 
   9   5   1        3.44        5.80      1.27 o 
  10   5   1        0.01        6.10      1.99 o 
  11   5   1       19.29       26.36      5.97 o 
 -10   6   1        1.95        2.37      3.04 o 
  -9   6   1        0.86       -1.34      1.34 o 
  -8   6   1        4.75        2.11      1.25 o 
  -7   6   1        2.91        2.58      1.18 o 
  -6   6   1       13.69       15.16      1.43 o 
  -5   6   1       34.42       32.38      1.41 o 
  -4   6   1        3.46        3.69      0.77 o 
  -3   6   1      159.79      173.86      2.36 o 
  -2   6   1      122.23      119.13      2.75 o 
  -1   6   1       25.04       30.93      1.16 o 
   0   6   1      659.05      704.87      5.61 o 
   1   6   1      168.52      183.59      2.33 o 
   2   6   1       12.84       13.71      0.88 o 
   3   6   1       82.45       74.26      1.80 o 
   4   6   1       21.73       24.18      1.14 o 
   5   6   1        3.99        6.63      1.14 o 
   6   6   1      256.88      254.95      5.14 o 
   7   6   1        0.07        1.02      0.98 o 
   8   6   1        0.96        0.96      1.15 o 
   9   6   1       22.23       27.22      2.32 o 
  10   6   1        4.08        3.29      1.95 o 
 -10   7   1        5.39        5.01      2.14 o 
  -9   7   1        7.33        9.19      2.31 o 
  -8   7   1       71.00       73.50      3.34 o 
  -7   7   1        4.03        5.93      1.53 o 
  -6   7   1        0.20        0.56      0.94 o 
  -5   7   1        0.24       -0.76      0.76 o 
  -4   7   1      124.34      120.30      2.43 o 
  -3   7   1       72.71       71.72      1.72 o 
  -2   7   1        5.99        6.19      0.82 o 
  -1   7   1       25.12       28.88      1.27 o 
   0   7   1      294.53      333.68      3.55 o 
   1   7   1        7.19        8.70      0.75 o 
   2   7   1       26.44       29.39      1.32 o 
   3   7   1       17.70       19.90      1.17 o 
   4   7   1       15.64       13.93      1.15 o 
   5   7   1       21.04       23.36      2.89 o 
   6   7   1       91.47       83.33      3.25 o 
   7   7   1       79.42       68.50      2.84 o 
   8   7   1        3.68        5.58      1.42 o 
   9   7   1       14.79       14.61      2.49 o 
  10   7   1       22.72       62.69      4.61 o 
 -10   8   1        2.48       -0.01      4.23 o 
  -9   8   1        1.17        0.43      1.73 o 
  -8   8   1       11.25       19.19      2.25 o 
  -7   8   1       13.42       11.82      1.81 o 
  -6   8   1       24.73       24.58      1.96 o 
  -5   8   1        9.25        5.34      1.03 o 
  -4   8   1       12.19       15.02      1.22 o 
  -3   8   1      113.13      110.38      2.21 o 
  -2   8   1       10.34        8.88      1.00 o 
  -1   8   1       54.63       57.49      1.62 o 
   0   8   1      266.52      265.18      3.27 o 
   1   8   1       39.66       42.65      1.39 o 
   2   8   1       25.48       23.65      1.39 o 
   3   8   1       35.16       34.75      1.72 o 
   4   8   1       15.34       16.61      1.58 o 
   5   8   1       45.45       46.26      2.84 o 
   6   8   1       60.42       60.15      2.75 o 
   7   8   1      152.30      139.52      5.17 o 
   8   8   1       27.47       23.61      2.90 o 
   9   8   1        1.06        4.84      2.40 o 
  -9   9   1       31.11       34.88      3.15 o 
  -8   9   1        9.67       15.25      2.26 o 
  -7   9   1      107.82      124.49      4.52 o 
  -6   9   1       18.08       19.94      2.13 o 
  -5   9   1        4.71        3.84      1.17 o 
  -4   9   1      206.18      190.46      3.59 o 
  -3   9   1        1.66        4.35      1.13 o 
  -2   9   1       27.75       29.91      1.81 o 
  -1   9   1      192.90      197.90      3.07 o 
   0   9   1        0.27       -0.07      0.54 o 
   1   9   1        1.34        1.89      0.63 o 
   2   9   1       61.30       65.58      2.11 o 
   3   9   1       75.13       72.96      3.04 o 
   4   9   1       27.07       26.49      4.12 o 
   5   9   1        0.15       -1.31      1.31 o 
   6   9   1       49.44       49.34      4.73 o 
   7   9   1       60.96       62.57      3.77 o 
   8   9   1        2.23        5.15      1.94 o 
   9   9   1        9.83       10.31      3.14 o 
  -8  10   1       23.66       27.21      4.66 o 
  -7  10   1        0.29       -0.64      1.19 o 
  -6  10   1        0.33        0.40      1.25 o 
  -5  10   1        5.59        4.12      1.21 o 
  -4  10   1       21.31       21.87      1.68 o 
  -3  10   1       40.92       39.43      1.95 o 
  -2  10   1      403.25      412.31      5.40 o 
  -1  10   1        8.59       11.92      1.06 o 
   0  10   1      108.78      111.84      2.34 o 
   1  10   1       41.75       41.77      2.42 o 
   2  10   1       49.50       48.29      3.21 o 
   3  10   1        1.09        0.64      1.52 o 
   4  10   1        1.62        3.89      3.07 o 
   5  10   1        1.62        7.59      4.21 o 
   6  10   1       51.50       54.05      4.15 o 
   7  10   1        5.35       10.37      4.35 o 
   8  10   1       24.91       25.56      5.02 o 
  -8  11   1       12.39       10.13      2.15 o 
  -7  11   1       50.62       55.56      3.40 o 
  -6  11   1       16.63       14.50      2.75 o 
  -5  11   1      285.18      316.42      6.40 o 
  -4  11   1       95.07       99.78      3.15 o 
  -3  11   1        0.59        1.51      0.87 o 
  -2  11   1      142.55      139.87      3.20 o 
  -1  11   1       21.61       19.79      1.91 o 
   0  11   1       11.15       11.64      1.58 o 
   1  11   1       43.57       47.21      3.23 o 
   2  11   1        0.03        1.50      2.36 o 
   3  11   1       74.96       69.28      4.53 o 
   4  11   1       36.21       41.82      4.08 o 
   5  11   1       14.82       27.28      4.42 o 
   6  11   1        0.77        1.53      3.94 o 
   7  11   1        0.02       -0.73      4.06 o 
  -7  12   1        0.03       -0.90      1.62 o 
  -6  12   1       37.22       33.94      2.91 o 
  -5  12   1      105.54      117.11      4.12 o 
  -4  12   1       83.08       79.89      4.27 o 
  -3  12   1       70.90       67.79      2.99 o 
  -2  12   1       40.57       42.34      2.30 o 
  -1  12   1       11.13       11.37      2.02 o 
   0  12   1      108.78      111.75      4.56 o 
   1  12   1        2.96        6.99      2.49 o 
   2  12   1       10.09       14.86      2.54 o 
   3  12   1       69.86       77.48      5.02 o 
   4  12   1       70.98       76.38      5.17 o 
   5  12   1        8.87       18.91      4.65 o 
   6  12   1        0.29        5.50      3.80 o 
  -5  13   1        9.42       10.14      3.99 o 
  -4  13   1        1.34        1.07      1.92 o 
  -3  13   1        6.84       11.04      1.99 o 
  -2  13   1        1.22        1.57      3.67 o 
  -1  13   1       45.76       48.55      3.90 o 
   0  13   1      135.93      142.48      5.33 o 
   1  13   1       22.02       32.53      7.20 o 
   2  13   1        0.89        1.47      1.96 o 
   3  13   1        0.39        7.63      2.70 o 
   4  13   1        1.74       12.79      6.33 o 
   5  13   1       19.97       14.62      5.80 o 
  -3  14   1       21.14       20.07      5.95 o 
   0  14   1        9.03       15.31      3.83 o 
   1  14   1      130.66      142.78     12.64 o 
   2  14   1       84.44      111.68     17.48 o 
   3  14   1       30.68       39.40      7.30 o 
   1 -14   2       10.46        8.75      2.62 o 
  -3 -13   2        6.57        9.90      5.10 o 
  -2 -13   2       21.81       13.71      4.11 o 
  -1 -13   2      112.95      127.60      8.25 o 
   0 -13   2        1.81        5.99      2.45 o 
   1 -13   2       19.59       24.36      2.32 o 
   2 -13   2       11.41       18.38      4.12 o 
   3 -13   2        0.76        3.48      1.74 o 
   4 -13   2       18.96       23.90      3.01 o 
   5 -13   2        0.09       -1.63      1.63 o 
  -5 -12   2       36.40       23.48      6.07 o 
  -4 -12   2       33.18       37.35      4.94 o 
  -3 -12   2        0.31        2.21      4.29 o 
  -2 -12   2        0.93        0.97      3.15 o 
  -1 -12   2        0.02       -0.66      1.08 o 
   0 -12   2        7.75       11.11      2.48 o 
   1 -12   2      250.16      253.54      9.75 o 
   2 -12   2        1.94        3.86      1.51 o 
   3 -12   2        9.03        6.83      1.62 o 
   4 -12   2        8.12       10.70      2.28 o 
   5 -12   2       13.97       14.69      2.49 o 
   6 -12   2        5.82        4.47      2.04 o 
  -6 -11   2        6.59       13.93      9.43 o 
  -5 -11   2        0.00        5.35      1.45 o 
  -4 -11   2        1.96        5.36      2.26 o 
  -3 -11   2       97.92       83.58      4.82 o 
  -2 -11   2      156.70      154.01      4.31 o 
  -1 -11   2        2.04        3.53      1.15 o 
   0 -11   2       19.61       22.37      2.13 o 
   1 -11   2      540.67      522.64      8.10 o 
   2 -11   2        7.66        6.44      1.41 o 
   3 -11   2       31.97       30.11      2.89 o 
   4 -11   2        0.80        1.41      1.43 o 
   5 -11   2       10.29        9.18      2.10 o 
   6 -11   2        5.60        4.55      1.77 o 
   7 -11   2        3.40        6.49      2.03 o 
   8 -11   2      110.94      128.48     10.18 o 
  -7 -10   2      344.10      297.39     10.39 o 
  -6 -10   2        6.75       10.57      2.72 o 
  -5 -10   2        0.49        4.03      3.68 o 
  -4 -10   2        1.69        1.84      1.48 o 
  -3 -10   2       54.73       49.08      2.65 o 
  -2 -10   2       95.44       89.61      3.71 o 
  -1 -10   2        0.44        0.93      1.13 o 
   0 -10   2        0.58        0.10      1.22 o 
   1 -10   2      424.87      416.39      6.79 o 
   2 -10   2       19.02       15.50      1.81 o 
   3 -10   2       29.65       27.75      3.25 o 
   4 -10   2       44.85       34.53      2.95 o 
   5 -10   2        1.53        1.88      1.64 o 
   6 -10   2        4.29        5.62      1.68 o 
   7 -10   2        4.30        5.73      1.42 o 
   8 -10   2       41.77       43.78      2.95 o 
  -8  -9   2       49.60       54.29     11.61 o 
  -7  -9   2        5.71        8.68      4.77 o 
  -6  -9   2       21.35       21.46      3.61 o 
  -5  -9   2       10.04       12.24      2.66 o 
  -4  -9   2       41.57       40.23      2.67 o 
  -3  -9   2        4.08        3.97      1.26 o 
  -2  -9   2       14.98       15.08      1.66 o 
  -1  -9   2      132.81      135.39      3.61 o 
   0  -9   2      385.44      371.96      6.11 o 
   1  -9   2      116.54      120.38      7.02 o 
   2  -9   2        3.49        4.96      1.28 o 
   3  -9   2      224.24      213.53      4.57 o 
   4  -9   2       79.13       69.40      2.56 o 
   5  -9   2       20.00       15.65      1.68 o 
   6  -9   2        0.00        0.05      0.99 o 
   7  -9   2        0.03        0.37      1.50 o 
   8  -9   2        2.66        1.75      1.25 o 
   9  -9   2       16.63       19.10      2.44 o 
  -8  -8   2        8.77       16.01      3.11 o 
  -7  -8   2       25.37       20.30      3.35 o 
  -6  -8   2      745.30      681.02     36.65 o 
  -5  -8   2      202.66      190.55      5.07 o 
  -4  -8   2       49.07       43.38      2.46 o 
  -3  -8   2       14.86       12.23      1.52 o 
  -2  -8   2      309.39      291.25      5.19 o 
  -1  -8   2      400.47      409.32      7.13 o 
   0  -8   2      347.87      335.58      5.50 o 
   1  -8   2        2.40        2.34      1.27 o 
   2  -8   2       76.15       72.57      3.07 o 
   3  -8   2      693.92      701.81      7.27 o 
   4  -8   2      347.99      325.14      5.19 o 
   5  -8   2       19.69       22.23      1.82 o 
   6  -8   2      196.08      177.02      3.67 o 
   7  -8   2        0.14       -0.80      0.89 o 
   8  -8   2        7.13        7.53      1.49 o 
   9  -8   2        0.07       -1.61      1.61 o 
  10  -8   2       25.81       26.83      2.85 o 
  -9  -7   2       16.54       19.01      6.01 o 
  -8  -7   2        0.27        5.48      4.62 o 
  -7  -7   2        0.54        2.31      2.18 o 
  -6  -7   2      217.30      202.13      5.67 o 
  -5  -7   2       14.69       14.56      1.74 o 
  -4  -7   2        9.60       10.06      1.51 o 
  -3  -7   2        0.13       -0.50      0.81 o 
  -2  -7   2       39.65       33.38      2.03 o 
  -1  -7   2      178.50      177.38      3.69 o 
   0  -7   2      196.02      184.70      3.73 o 
   1  -7   2      368.88      391.11      4.45 o 
   2  -7   2      135.22      139.04      2.43 o 
   3  -7   2      189.64      180.91      2.88 o 
   4  -7   2      677.13      629.98      6.72 o 
   5  -7   2        4.79        2.22      0.95 o 
   6  -7   2      104.52       86.20      3.28 o 
   7  -7   2        1.63        3.10      1.12 o 
   8  -7   2       53.87       48.59      2.33 o 
   9  -7   2        6.60        6.34      1.58 o 
  10  -7   2        5.19        2.70      1.59 o 
  -9  -6   2       16.11       21.87      4.96 o 
  -8  -6   2        0.25        5.49      1.66 o 
  -7  -6   2        9.78       10.41      1.52 o 
  -6  -6   2      202.16      184.43      4.78 o 
  -5  -6   2      266.74      251.88      5.41 o 
  -4  -6   2     3607.31     3556.97     36.84 o 
  -3  -6   2      306.73      313.91      5.57 o 
  -2  -6   2      104.50      108.22      2.81 o 
  -1  -6   2       65.15       73.51      2.49 o 
   0  -6   2       20.36       30.48      1.80 o 
   1  -6   2      295.11      332.26      3.79 o 
   2  -6   2      156.83      163.81      2.46 o 
   3  -6   2      205.44      217.74      2.96 o 
   4  -6   2      153.77      161.55      2.62 o 
   5  -6   2      545.49      575.72      6.77 o 
   6  -6   2      224.43      214.04      3.78 o 
   7  -6   2        1.30        0.06      0.85 o 
   8  -6   2       34.43       33.50      2.12 o 
   9  -6   2        7.38        5.96      1.52 o 
  10  -6   2       38.53       38.06      2.80 o 
  11  -6   2        4.00        5.75      3.14 o 
 -10  -5   2        6.61       15.97      5.43 o 
  -9  -5   2      163.98      156.51      4.44 o 
  -8  -5   2       10.44       12.15      1.34 o 
  -7  -5   2        0.17        0.91      0.87 o 
  -6  -5   2       10.19       11.67      0.99 o 
  -5  -5   2       38.17       36.20      1.66 o 
  -4  -5   2        7.31        6.62      0.96 o 
  -3  -5   2       73.97       68.88      1.77 o 
  -2  -5   2      367.73      363.33      3.54 o 
  -1  -5   2      136.82      148.50      2.94 o 
   0  -5   2       93.69       86.94      2.56 o 
   1  -5   2       11.26       11.58      1.06 o 
   2  -5   2      179.11      213.67      2.67 o 
   3  -5   2      696.83      804.93      6.01 o 
   4  -5   2       97.34      113.54      1.92 o 
   5  -5   2      846.14      821.39      8.66 o 
   6  -5   2      748.72      660.87      7.05 o 
   7  -5   2        1.98        3.04      1.00 o 
   8  -5   2       80.23       65.79      2.48 o 
   9  -5   2       26.34       30.17      2.66 o 
  10  -5   2        3.61        2.24      1.42 o 
  11  -5   2       44.51       48.35      4.23 o 
 -10  -4   2        0.15        5.57      2.55 o 
  -9  -4   2       42.92       45.93      3.69 o 
  -8  -4   2        4.13        5.89      1.06 o 
  -7  -4   2      149.20      148.38      3.01 o 
  -6  -4   2      121.39      129.07      2.47 o 
  -5  -4   2       33.76       31.50      1.38 o 
  -4  -4   2      155.74      148.01      2.22 o 
  -3  -4   2      204.63      222.19      3.44 o 
  -2  -4   2     2900.10     3089.52     31.71 o 
  -1  -4   2      105.96      118.00      2.43 o 
   0  -4   2      254.45      271.29      5.05 o 
   1  -4   2      202.13      206.77      3.11 o 
   2  -4   2        8.76       19.76      0.83 o 
   3  -4   2     1512.82     1612.94     10.10 o 
   4  -4   2       24.88       25.60      0.97 o 
   5  -4   2        3.94        2.09      0.69 o 
   6  -4   2      506.56      479.21      5.55 o 
   7  -4   2       66.03       62.87      2.26 o 
   8  -4   2       71.75       69.81      2.43 o 
   9  -4   2        1.55        3.18      1.12 o 
  10  -4   2        4.73        4.12      2.34 o 
  11  -4   2        1.10        2.23      1.77 o 
 -10  -3   2        2.34        3.34      1.30 o 
  -9  -3   2        1.33        2.24      2.17 o 
  -8  -3   2      116.03      114.38      2.67 o 
  -7  -3   2        0.04        0.76      1.04 o 
  -6  -3   2        2.87        2.65      0.84 o 
  -5  -3   2       93.46       89.95      1.97 o 
  -4  -3   2       47.62       42.91      1.36 o 
  -3  -3   2       10.73       14.35      0.80 o 
  -2  -3   2        0.78        1.82      0.52 o 
  -1  -3   2       17.90       24.85      1.14 o 
   0  -3   2       20.17       23.85      1.25 o 
   1  -3   2      209.46      206.45      2.87 o 
   2  -3   2     2360.87     2548.56     18.76 o 
   3  -3   2       15.32       19.94      0.81 o 
   4  -3   2      256.82      279.13      3.15 o 
   5  -3   2      288.44      332.31      3.14 o 
   6  -3   2       12.88       15.14      1.16 o 
   7  -3   2       20.02       18.24      1.37 o 
   8  -3   2      362.08      327.82      4.42 o 
   9  -3   2      107.50      103.90      3.68 o 
  10  -3   2       55.14       48.92      2.97 o 
  11  -3   2       24.26       24.80      2.49 o 
  12  -3   2        0.08        9.17      4.55 o 
 -11  -2   2        2.24        7.75      2.59 o 
 -10  -2   2       18.75       19.46      2.87 o 
  -9  -2   2       14.86       12.12      2.40 o 
  -8  -2   2        3.67        5.56      1.06 o 
  -7  -2   2        0.73        0.24      0.78 o 
  -6  -2   2       78.91       78.41      2.04 o 
  -5  -2   2       25.79       21.64      1.19 o 
  -4  -2   2      176.53      168.45      2.61 o 
  -3  -2   2      197.49      207.77      2.41 o 
  -2  -2   2       23.61       27.66      0.94 o 
  -1  -2   2     4591.21     4677.26     48.20 o 
   0  -2   2     1727.79     1804.84     19.94 o 
   1  -2   2      170.61      156.12      2.80 o 
   2  -2   2       20.08       18.35      0.99 o 
   3  -2   2      180.97      185.73      1.93 o 
   4  -2   2      491.01      462.80      3.81 o 
   5  -2   2      445.17      428.03      3.86 o 
   6  -2   2       76.61       75.89      1.79 o 
   7  -2   2        8.92       11.89      1.19 o 
   8  -2   2      726.61      711.18      8.24 o 
   9  -2   2      141.82      139.15      3.36 o 
  10  -2   2        3.70        4.13      2.43 o 
  11  -2   2        8.73        6.63      2.04 o 
  12  -2   2        3.70        6.49      2.59 o 
 -11  -1   2       22.78       18.55      2.37 o 
 -10  -1   2       40.39       45.91      3.14 o 
  -9  -1   2       15.11       16.30      2.37 o 
  -8  -1   2        2.97        3.77      1.00 o 
  -7  -1   2       14.69       14.35      1.19 o 
  -6  -1   2      712.68      727.53      6.56 o 
  -5  -1   2       20.71       16.34      1.16 o 
  -4  -1   2       55.36       47.38      1.44 o 
  -3  -1   2        2.61        2.92      0.67 o 
  -2  -1   2      601.14      605.77      7.86 o 
  -1  -1   2      128.60      114.00      1.83 o 
   0  -1   2      157.08      148.07      1.93 o 
   1  -1   2       39.87       49.08      1.29 o 
   2  -1   2      707.37      747.74      8.15 o 
   3  -1   2      299.59      272.44      2.46 o 
   4  -1   2     1305.92     1310.91      8.23 o 
   5  -1   2        5.18        6.12      0.74 o 
   6  -1   2       14.21       17.96      1.11 o 
   7  -1   2        6.13        3.93      1.00 o 
   8  -1   2       63.29       61.92      2.31 o 
   9  -1   2      166.70      161.53      3.59 o 
  10  -1   2        1.06        2.31      1.51 o 
  11  -1   2       31.06       31.09      2.67 o 
  12  -1   2        2.80        2.43      1.92 o 
 -11   0   2        0.99        2.85      1.75 o 
 -10   0   2       58.75       58.39      4.14 o 
  -9   0   2       22.23       23.50      2.41 o 
  -8   0   2        0.01        0.99      1.15 o 
  -7   0   2        4.88        5.33      0.91 o 
  -6   0   2       73.04       72.51      2.11 o 
  -5   0   2      225.36      230.88      3.27 o 
  -4   0   2       62.33       61.78      1.56 o 
  -3   0   2      561.72      580.40      5.06 o 
  -2   0   2        1.86        2.30      0.52 o 
  -1   0   2     1010.70      973.93      9.45 o 
   0   0   2     2343.05     2221.72     16.65 o 
   1   0   2     8487.56     8370.61     73.61 o 
   2   0   2       95.85       89.19      1.88 o 
   3   0   2      175.40      174.18      1.74 o 
   4   0   2       64.40       69.63      1.19 o 
   5   0   2       15.25       15.16      0.78 o 
   6   0   2       52.93       52.73      2.50 o 
   7   0   2       45.62       42.84      1.98 o 
   8   0   2        0.31       -1.16      1.27 o 
   9   0   2       72.25       71.31      2.62 o 
  10   0   2      209.85      214.45      4.29 o 
  11   0   2       74.64       90.37      5.67 o 
  12   0   2        2.50        2.83      1.99 o 
 -11   1   2        4.99        6.69      1.92 o 
 -10   1   2       55.30       48.00      3.34 o 
  -9   1   2       35.29       33.61      2.69 o 
  -8   1   2       23.26       20.72      2.89 o 
  -7   1   2       40.88       39.37      1.84 o 
  -6   1   2        0.11       -0.21      0.72 o 
  -5   1   2       36.79       29.75      1.30 o 
  -4   1   2      576.16      592.88      6.04 o 
  -3   1   2       64.23       66.02      1.36 o 
  -2   1   2      736.47      741.86      7.45 o 
  -1   1   2     3050.15     3139.55     43.27 o 
   0   1   2        3.84        4.84      0.44 o 
   1   1   2      679.67      674.21      6.61 o 
   2   1   2      161.00      161.57      2.89 o 
   3   1   2        5.32        5.40      0.64 o 
   4   1   2      942.83      940.27      6.50 o 
   5   1   2       10.65       10.10      0.85 o 
   6   1   2       74.54       65.62      1.80 o 
   7   1   2        0.59       -0.72      0.80 o 
   8   1   2        9.83        9.71      1.31 o 
   9   1   2        2.40        1.80      1.13 o 
  10   1   2      117.06      117.57      3.24 o 
  11   1   2      150.87      143.75      4.19 o 
  12   1   2        0.01        0.79      2.38 o 
 -11   2   2        8.29        6.38      2.72 o 
 -10   2   2        0.15        1.33      1.57 o 
  -9   2   2        0.90        0.65      2.38 o 
  -8   2   2       33.37       33.79      2.70 o 
  -7   2   2        7.99        7.07      1.58 o 
  -6   2   2       60.58       60.31      1.74 o 
  -5   2   2      224.54      260.89      3.05 o 
  -4   2   2       10.26        9.79      0.73 o 
  -3   2   2     2505.69     2683.99     27.01 o 
  -2   2   2      227.91      235.45      2.22 o 
  -1   2   2      176.27      156.81      1.68 o 
   0   2   2      262.80      317.02      3.98 o 
   1   2   2     1391.50     1357.45     12.41 o 
   2   2   2     1207.39     1123.73      8.34 o 
   3   2   2      439.95      458.78      5.41 o 
   4   2   2      141.18      130.48      1.89 o 
   5   2   2        2.01        0.82      0.63 o 
   6   2   2       25.28       23.62      1.28 o 
   7   2   2       18.64       13.51      1.21 o 
   8   2   2       41.07       37.26      1.94 o 
   9   2   2        0.10        0.25      0.96 o 
  10   2   2        3.79        3.25      1.38 o 
  11   2   2      164.16      168.59      6.87 o 
  12   2   2        4.94        6.59      2.31 o 
 -11   3   2       45.81       47.49      9.34 o 
 -10   3   2        0.28        0.15      1.45 o 
  -9   3   2        5.17        3.95      1.80 o 
  -8   3   2        9.99        7.08      1.85 o 
  -7   3   2      229.64      213.14      5.05 o 
  -6   3   2      284.54      285.47      3.84 o 
  -5   3   2      350.52      367.50      3.75 o 
  -4   3   2      486.82      521.72      4.42 o 
  -3   3   2     1999.59     2306.94     14.18 o 
  -2   3   2       76.98       87.80      1.14 o 
  -1   3   2      334.21      329.24      2.68 o 
   0   3   2      123.26      124.95      1.78 o 
   1   3   2      162.18      155.37      1.95 o 
   2   3   2       70.77       63.72      2.08 o 
   3   3   2       34.84       37.29      1.07 o 
   4   3   2      442.27      486.64      4.19 o 
   5   3   2      252.80      251.29      3.09 o 
   6   3   2      411.30      412.63      4.36 o 
   7   3   2      106.51       94.25      2.24 o 
   8   3   2       14.78       15.22      1.27 o 
   9   3   2        4.67        5.16      1.34 o 
  10   3   2        2.77        5.67      1.39 o 
  11   3   2       17.43       13.82      2.51 o 
 -11   4   2        0.17        0.35      2.16 o 
 -10   4   2        1.07       -2.18      4.12 o 
  -9   4   2       39.85       35.01      3.99 o 
  -8   4   2       73.75       72.26      4.21 o 
  -7   4   2      137.61      139.54      4.84 o 
  -6   4   2      356.21      355.85      5.04 o 
  -5   4   2        8.59       13.38      0.95 o 
  -4   4   2       12.13       14.20      0.94 o 
  -3   4   2      169.25      177.56      1.98 o 
  -2   4   2      244.59      252.11      2.52 o 
  -1   4   2      913.13      965.38      6.53 o 
   0   4   2     1518.01     1569.16     10.35 o 
   1   4   2      118.62      131.27      1.77 o 
   2   4   2       34.83       34.81      1.34 o 
   3   4   2       75.31       92.83      2.28 o 
   4   4   2       43.46       51.69      1.49 o 
   5   4   2       88.89      102.35      1.83 o 
   6   4   2       11.33       12.56      1.04 o 
   7   4   2        0.25        0.77      0.85 o 
   8   4   2       18.26       20.87      1.61 o 
   9   4   2       39.05       36.32      2.21 o 
  10   4   2       41.93       45.84      2.97 o 
  11   4   2        9.26       13.59      2.27 o 
 -10   5   2        7.84       11.07      2.48 o 
  -9   5   2        8.57       10.12      2.68 o 
  -8   5   2        0.83       -0.48      1.50 o 
  -7   5   2      418.11      387.32      8.23 o 
  -6   5   2      191.38      198.84      5.42 o 
  -5   5   2        4.71        2.81      0.86 o 
  -4   5   2      590.21      597.93      4.73 o 
  -3   5   2       11.77       19.88      1.01 o 
  -2   5   2       53.67       49.39      1.27 o 
  -1   5   2     1232.17     1407.20     10.33 o 
   0   5   2      208.51      198.02      2.51 o 
   1   5   2      387.10      408.87      3.38 o 
   2   5   2      381.09      428.80      5.12 o 
   3   5   2      197.28      206.25      3.49 o 
   4   5   2       57.13       51.00      1.86 o 
   5   5   2        0.39        0.13      0.55 o 
   6   5   2        2.51        3.62      1.21 o 
   7   5   2       29.45       29.49      2.06 o 
   8   5   2       18.26       19.86      1.52 o 
   9   5   2      152.76      145.46      3.79 o 
  10   5   2        2.46        5.06      1.77 o 
  11   5   2        1.17        3.09      2.32 o 
 -10   6   2       23.10       18.11      2.93 o 
  -9   6   2       38.78       30.12      3.38 o 
  -8   6   2       12.82       11.23      2.14 o 
  -7   6   2        3.13        3.32      1.62 o 
  -6   6   2        0.04        0.81      1.06 o 
  -5   6   2      166.62      175.23      2.58 o 
  -4   6   2       22.54       21.04      1.24 o 
  -3   6   2        4.67        8.14      0.86 o 
  -2   6   2       83.14       87.98      1.72 o 
  -1   6   2       27.96       30.61      1.14 o 
   0   6   2        7.96       12.34      0.77 o 
   1   6   2       37.29       34.08      0.99 o 
   2   6   2      106.21      100.65      1.91 o 
   3   6   2       23.41       27.89      1.16 o 
   4   6   2      245.17      236.84      3.32 o 
   5   6   2      120.39      127.05      3.76 o 
   6   6   2       49.59       53.95      2.49 o 
   7   6   2        3.21        3.85      1.17 o 
   8   6   2        2.21        3.53      1.33 o 
   9   6   2       28.74       24.97      2.31 o 
  10   6   2        6.64        9.66      1.93 o 
  11   6   2       40.74      109.00      5.73 o 
 -10   7   2       50.87       52.35      4.45 o 
  -9   7   2        5.07        6.44      3.27 o 
  -8   7   2       91.98       98.02      5.36 o 
  -7   7   2       20.32       22.66      2.26 o 
  -6   7   2       62.79       52.49      2.73 o 
  -5   7   2      509.49      445.13      6.07 o 
  -4   7   2       14.33       10.64      1.09 o 
  -3   7   2        9.23        8.68      0.88 o 
  -2   7   2      370.85      398.42      4.09 o 
  -1   7   2       38.96       46.57      1.36 o 
   0   7   2      191.49      210.25      2.72 o 
   1   7   2      330.74      359.86      3.71 o 
   2   7   2      160.42      159.85      2.63 o 
   3   7   2        2.03        2.02      0.56 o 
   4   7   2        2.06        2.32      1.01 o 
   5   7   2       12.49       14.99      1.60 o 
   6   7   2      197.18      177.86      4.23 o 
   7   7   2        0.17        0.65      1.18 o 
   8   7   2        0.01        2.16      1.21 o 
   9   7   2       11.02       14.86      2.11 o 
  10   7   2        5.93       16.89      2.79 o 
  -9   8   2       28.09       32.94      3.78 o 
  -8   8   2       12.70       17.28      2.72 o 
  -7   8   2        0.26        1.15      1.23 o 
  -6   8   2       13.05       12.63      1.82 o 
  -5   8   2        0.01       -0.39      0.92 o 
  -4   8   2       10.48       11.58      1.28 o 
  -3   8   2      263.20      259.83      3.26 o 
  -2   8   2       31.84       34.06      1.45 o 
  -1   8   2        0.04        0.04      0.52 o 
   0   8   2        5.07        5.67      1.06 o 
   1   8   2      143.14      151.01      2.43 o 
   2   8   2       15.06       13.68      1.11 o 
   3   8   2        0.97        0.72      0.91 o 
   4   8   2        3.45        2.92      1.10 o 
   5   8   2        2.11        2.80      1.08 o 
   6   8   2        0.36       -0.35      1.13 o 
   7   8   2       69.18       67.74      2.97 o 
   8   8   2        5.09        5.60      1.50 o 
   9   8   2        1.18        5.03      1.95 o 
  -9   9   2        4.72        3.70      2.34 o 
  -8   9   2       14.05       19.60      2.43 o 
  -7   9   2        0.17        2.92      1.43 o 
  -6   9   2        3.91        3.58      1.42 o 
  -5   9   2        0.52        0.84      1.07 o 
  -4   9   2        9.57        9.34      1.35 o 
  -3   9   2      507.15      464.88      4.72 o 
  -2   9   2       35.58       38.69      1.43 o 
  -1   9   2       23.75       24.63      1.33 o 
   0   9   2       10.24        9.38      0.93 o 
   1   9   2       12.73       11.20      0.97 o 
   2   9   2      176.63      177.50      3.93 o 
   3   9   2        1.63        0.46      1.20 o 
   4   9   2      103.65       95.94      3.45 o 
   5   9   2       32.62       30.57      2.23 o 
   6   9   2        3.50        5.10      2.68 o 
   7   9   2        8.13       13.34      2.18 o 
   8   9   2       16.27       18.23      2.78 o 
   9   9   2       15.99       22.86      4.20 o 
  -8  10   2        9.69       10.86      2.07 o 
  -7  10   2       11.40       14.09      2.15 o 
  -6  10   2       42.56       48.32      2.98 o 
  -5  10   2       39.47       45.24      2.74 o 
  -4  10   2        2.55        1.16      1.32 o 
  -3  10   2       19.00       15.65      1.26 o 
  -2  10   2       40.70       41.18      1.69 o 
  -1  10   2      166.13      166.84      2.91 o 
   0  10   2       55.13       55.34      1.79 o 
   1  10   2       31.62       34.38      1.78 o 
   2  10   2       18.94       17.71      1.93 o 
   3  10   2       91.42       88.22      3.45 o 
   4  10   2       25.95       30.38      3.55 o 
   5  10   2        5.17        6.21      2.26 o 
   6  10   2        4.82        5.81      2.58 o 
   7  10   2        4.59        3.63      4.39 o 
   8  10   2       31.11       30.07      3.30 o 
  -7  11   2       12.99       16.04      2.93 o 
  -6  11   2        0.00       -1.18      1.18 o 
  -5  11   2        3.09        1.21      1.23 o 
  -4  11   2       56.66       53.93      2.83 o 
  -3  11   2      184.35      185.01      3.34 o 
  -2  11   2      172.78      158.99      3.06 o 
  -1  11   2      170.98      173.08      3.10 o 
   0  11   2       11.71       13.10      1.19 o 
   1  11   2        0.00        1.76      1.20 o 
   2  11   2       32.02       39.34      3.98 o 
   3  11   2        8.08        6.65      2.46 o 
   4  11   2       74.54       61.45      4.58 o 
   5  11   2       43.19       44.14      6.03 o 
   6  11   2       15.63       23.63      5.71 o 
   7  11   2        5.80        8.17      4.75 o 
  -6  12   2        3.12        2.17      1.42 o 
  -5  12   2       21.74       26.36      2.95 o 
  -4  12   2        4.40        4.70      1.49 o 
  -3  12   2        1.23       -0.28      1.04 o 
  -2  12   2       20.21       17.88      1.40 o 
  -1  12   2        1.92        4.96      1.28 o 
   0  12   2      301.85      300.48      7.18 o 
   1  12   2      173.25      169.12      6.39 o 
   2  12   2       46.05       50.68      4.94 o 
   3  12   2       16.05       23.89      3.50 o 
   4  12   2        2.64        2.38      2.27 o 
   5  12   2       36.83       35.10      4.12 o 
   6  12   2       15.97       20.89      3.21 o 
  -5  13   2        2.72        5.97      3.54 o 
  -4  13   2        0.92       -1.58      2.22 o 
  -3  13   2        0.34        2.78      2.13 o 
  -2  13   2        0.63        2.79      2.78 o 
  -1  13   2       78.15       81.25      5.44 o 
   0  13   2      284.13      265.44      7.00 o 
   1  13   2       27.36       31.07      6.53 o 
   2  13   2       63.59       81.80      5.01 o 
   3  13   2        0.00        7.64      4.81 o 
   4  13   2       37.44       41.04      4.49 o 
   5  13   2        8.39       36.52     18.08 o 
  -1  14   2        0.00       -3.64      3.64 o 
   0  14   2       10.96        8.48      8.88 o 
   1  14   2        7.84       14.95      5.78 o 
   2  14   2      211.44      205.43     17.75 o 
   3  14   2       58.30       92.51      6.20 o 
  -2 -13   3        1.00       -2.26      2.96 o 
  -1 -13   3        1.22        0.26      1.82 o 
   0 -13   3      299.91      290.85      9.16 o 
   1 -13   3       93.49      105.98      3.67 o 
   2 -13   3       80.22       77.74      3.57 o 
   3 -13   3        0.16       -1.83      1.98 o 
   4 -13   3        3.63        3.50      2.03 o 
  -4 -12   3       23.47       39.34     11.82 o 
  -3 -12   3       12.44       22.10      5.37 o 
  -2 -12   3        0.96       -0.39      1.66 o 
  -1 -12   3       16.58       17.30      2.55 o 
   0 -12   3      202.02      204.37      5.46 o 
   1 -12   3       37.58       34.25      2.54 o 
   2 -12   3        0.28        0.51      1.28 o 
   3 -12   3       58.03       49.35      3.55 o 
   4 -12   3       15.58       12.97      2.42 o 
   5 -12   3        1.95        1.25      1.73 o 
   6 -12   3        0.87        1.40      1.96 o 
  -5 -11   3       15.03       21.92      5.29 o 
  -4 -11   3       10.88       14.01      2.90 o 
  -3 -11   3        0.01        0.78      1.48 o 
  -2 -11   3        3.99        6.09      2.24 o 
  -1 -11   3        4.38        2.06      1.57 o 
   0 -11   3        3.51        6.48      1.30 o 
   1 -11   3      110.85      112.73      4.02 o 
   2 -11   3      103.31       98.18      3.26 o 
   3 -11   3       93.41       92.68      4.15 o 
   4 -11   3        2.05        0.56      1.41 o 
   5 -11   3       18.92       19.11      3.21 o 
   6 -11   3        0.19       -1.73      1.73 o 
   7 -11   3        0.01       -0.44      1.58 o 
  -6 -10   3        4.52       12.79      6.51 o 
  -5 -10   3        1.00        4.71      4.54 o 
  -4 -10   3       86.33       81.25      3.89 o 
  -3 -10   3       18.34       17.56      1.97 o 
  -2 -10   3       32.94       35.73      2.40 o 
  -1 -10   3       15.99       17.38      2.21 o 
   0 -10   3       19.91       20.62      1.97 o 
   1 -10   3        1.07        2.01      1.56 o 
   2 -10   3      280.03      288.18      5.76 o 
   3 -10   3      181.05      169.10      5.16 o 
   4 -10   3        0.08       -0.70      1.29 o 
   5 -10   3       30.62       23.08      2.70 o 
   6 -10   3        0.22        1.71      1.51 o 
   7 -10   3       16.50       19.58      2.36 o 
   8 -10   3        0.06       -1.09      1.70 o 
  -7  -9   3       13.46       21.41      3.15 o 
  -6  -9   3        0.10        7.22      2.20 o 
  -5  -9   3        3.75        4.84      1.95 o 
  -4  -9   3       48.28       45.20      2.78 o 
  -3  -9   3       21.62       19.27      2.71 o 
  -2  -9   3       32.88       28.49      2.28 o 
  -1  -9   3       81.56       77.95      2.90 o 
   0  -9   3       71.97       68.40      4.34 o 
   1  -9   3        0.63        0.17      1.17 o 
   2  -9   3      162.89      163.66      4.14 o 
   3  -9   3      502.23      482.54      7.84 o 
   4  -9   3        4.71        6.42      1.71 o 
   5  -9   3       94.30       77.53      3.69 o 
   6  -9   3        2.03        2.14      1.60 o 
   7  -9   3       10.40        8.00      1.45 o 
   8  -9   3        4.95        3.20      1.26 o 
   9  -9   3        0.70        1.27      1.42 o 
  -8  -8   3        7.62       22.94     11.94 o 
  -7  -8   3       15.21       10.39      2.85 o 
  -6  -8   3       27.97       24.07      2.48 o 
  -5  -8   3      311.62      301.09      6.63 o 
  -4  -8   3        0.72        1.02      1.00 o 
  -3  -8   3       10.54       10.80      1.53 o 
  -2  -8   3      180.89      175.99      4.11 o 
  -1  -8   3       39.38       34.22      2.29 o 
   0  -8   3       17.46       17.44      1.94 o 
   1  -8   3       18.76       18.87      1.99 o 
   2  -8   3       22.49       20.28      1.84 o 
   3  -8   3      225.82      224.36      4.59 o 
   4  -8   3       31.80       34.84      2.53 o 
   5  -8   3      142.14      138.31      3.50 o 
   6  -8   3        4.79        6.73      1.30 o 
   7  -8   3        8.63        5.35      1.29 o 
   8  -8   3        0.21        1.54      1.15 o 
   9  -8   3        1.19        0.81      1.53 o 
  10  -8   3        5.16        7.09      1.78 o 
  -8  -7   3        1.35       10.64      2.88 o 
  -7  -7   3        6.82        7.35      2.02 o 
  -6  -7   3      109.01      110.08      4.04 o 
  -5  -7   3       11.24       12.09      1.82 o 
  -4  -7   3      117.62      111.38      3.99 o 
  -3  -7   3       82.03       80.70      4.21 o 
  -2  -7   3      170.40      171.95      3.95 o 
  -1  -7   3      319.62      302.45      5.16 o 
   0  -7   3        2.75        1.62      0.86 o 
   1  -7   3       11.79       13.21      1.41 o 
   2  -7   3      135.61      143.84      3.07 o 
   3  -7   3        2.40        1.95      0.68 o 
   4  -7   3      288.10      293.43      6.37 o 
   5  -7   3      327.43      298.54      4.98 o 
   6  -7   3       23.16       16.43      1.63 o 
   7  -7   3       46.28       34.81      2.11 o 
   8  -7   3        0.02       -0.88      0.88 o 
   9  -7   3        7.63       10.15      1.62 o 
  10  -7   3        0.34       -1.23      1.23 o 
  -9  -6   3       11.49       25.70      3.59 o 
  -8  -6   3        2.73        2.88      2.92 o 
  -7  -6   3       18.45       17.38      2.11 o 
  -6  -6   3        0.17        1.38      1.16 o 
  -5  -6   3        0.29        3.30      1.13 o 
  -4  -6   3       14.33       12.01      1.59 o 
  -3  -6   3        0.07        0.38      0.54 o 
  -2  -6   3       34.39       30.26      1.83 o 
  -1  -6   3       18.94       18.35      1.46 o 
   0  -6   3        1.28        0.41      0.57 o 
   1  -6   3      153.74      134.33      3.02 o 
   2  -6   3      215.36      199.37      2.76 o 
   3  -6   3       48.77       51.95      1.55 o 
   4  -6   3       26.33       33.52      1.42 o 
   5  -6   3      764.69      725.96      7.42 o 
   6  -6   3      129.59      131.97      3.35 o 
   7  -6   3       15.63       14.53      1.50 o 
   8  -6   3        0.56       -0.86      0.86 o 
   9  -6   3       28.77       27.29      2.09 o 
  10  -6   3        0.59       -1.02      1.26 o 
  11  -6   3       24.97       30.62      2.76 o 
  -9  -5   3        9.93       15.54      4.51 o 
  -8  -5   3       83.15       86.92      2.87 o 
  -7  -5   3      110.88      106.56      2.90 o 
  -6  -5   3       77.09       72.50      2.28 o 
  -5  -5   3      268.36      269.56      4.67 o 
  -4  -5   3       84.37       79.54      3.02 o 
  -3  -5   3       40.91       37.34      1.86 o 
  -2  -5   3        0.94       -0.34      0.58 o 
  -1  -5   3       69.14       64.94      2.07 o 
   0  -5   3      115.02      109.25      3.01 o 
   1  -5   3     1818.29     1891.40     19.11 o 
   2  -5   3      158.77      177.65      2.44 o 
   3  -5   3       12.20       15.15      0.90 o 
   4  -5   3        7.77       13.38      0.97 o 
   5  -5   3        5.33        5.16      0.90 o 
   6  -5   3       37.47       36.02      1.82 o 
   7  -5   3       42.43       38.40      1.99 o 
   8  -5   3       69.55       68.04      2.50 o 
   9  -5   3        2.38        2.46      1.16 o 
  10  -5   3        0.38        2.05      1.28 o 
  11  -5   3        6.21        5.85      2.12 o 
 -10  -4   3       27.24       26.66      3.07 o 
  -9  -4   3       14.21       10.88      2.33 o 
  -8  -4   3       16.89       20.48      2.06 o 
  -7  -4   3       81.77       76.29      2.45 o 
  -6  -4   3      199.70      192.75      3.04 o 
  -5  -4   3       44.47       47.16      1.72 o 
  -4  -4   3        4.88        5.37      0.76 o 
  -3  -4   3       21.97       21.99      0.97 o 
  -2  -4   3      166.46      198.44      3.89 o 
  -1  -4   3        2.15        1.03      0.52 o 
   0  -4   3       64.16       57.07      2.10 o 
   1  -4   3      747.75      813.81     10.12 o 
   2  -4   3       17.73       26.76      0.98 o 
   3  -4   3      757.26      734.08      6.04 o 
   4  -4   3       49.51       32.45      1.47 o 
   5  -4   3        2.45        4.25      0.87 o 
   6  -4   3       35.25       30.50      1.88 o 
   7  -4   3     1034.67     1012.70      9.57 o 
   8  -4   3       40.51       42.36      2.13 o 
   9  -4   3       20.90       21.23      1.82 o 
  10  -4   3       19.21       13.83      2.61 o 
  11  -4   3       66.07       60.55      5.06 o 
 -10  -3   3       16.46       20.55      3.00 o 
  -9  -3   3        9.46       12.00      1.71 o 
  -8  -3   3      106.10      113.46      2.96 o 
  -7  -3   3       23.47       28.63      1.52 o 
  -6  -3   3       40.96       46.30      1.67 o 
  -5  -3   3        0.44       -0.60      0.60 o 
  -4  -3   3       62.31       61.69      1.72 o 
  -3  -3   3      770.02      776.72      6.14 o 
  -2  -3   3      376.90      399.62      4.17 o 
  -1  -3   3       34.24       45.42      1.04 o 
   0  -3   3      116.20      136.88      2.88 o 
   1  -3   3      690.00      746.67      7.61 o 
   2  -3   3       13.35        6.59      0.52 o 
   3  -3   3      583.53      579.32      4.49 o 
   4  -3   3        5.75        3.91      0.53 o 
   5  -3   3        5.08        4.51      0.70 o 
   6  -3   3      124.41      117.26      2.37 o 
   7  -3   3      172.69      158.61      2.92 o 
   8  -3   3      199.44      191.13      3.35 o 
   9  -3   3       25.82       25.73      1.72 o 
  10  -3   3        0.00       -0.08      1.40 o 
  11  -3   3       20.55       14.91      2.10 o 
  12  -3   3        7.57        7.27      1.96 o 
 -10  -2   3        3.68        9.84      1.93 o 
  -9  -2   3        4.47        7.10      2.08 o 
  -8  -2   3       13.87       14.89      1.87 o 
  -7  -2   3       15.75       14.68      1.58 o 
  -6  -2   3      116.77      109.49      2.56 o 
  -5  -2   3       18.23       18.00      1.16 o 
  -4  -2   3       15.24       11.83      0.97 o 
  -3  -2   3        2.99        5.29      0.70 o 
  -2  -2   3      265.00      259.28      3.57 o 
  -1  -2   3     1057.71     1045.22     15.31 o 
   0  -2   3       46.07       47.67      1.20 o 
   1  -2   3      577.14      605.45      4.33 o 
   2  -2   3       81.33       89.89      3.37 o 
   3  -2   3      197.05      224.14      2.11 o 
   4  -2   3       38.20       35.46      1.00 o 
   5  -2   3       57.27       63.42      1.63 o 
   6  -2   3      119.30      113.49      2.28 o 
   7  -2   3       84.88       84.75      2.25 o 
   8  -2   3      508.22      484.26      5.39 o 
   9  -2   3      220.47      224.15      3.77 o 
  10  -2   3       11.48       12.66      1.62 o 
  11  -2   3        0.00        1.08      1.43 o 
  12  -2   3        0.38        2.09      1.71 o 
 -10  -1   3       62.25       64.12      3.31 o 
  -9  -1   3        9.79       11.40      2.12 o 
  -8  -1   3        0.77        0.47      1.15 o 
  -7  -1   3       22.86       26.52      1.45 o 
  -6  -1   3        0.50        0.01      0.66 o 
  -5  -1   3       26.73       29.97      1.39 o 
  -4  -1   3      193.39      196.41      2.84 o 
  -3  -1   3       52.85       59.29      1.42 o 
  -2  -1   3        0.18        0.78      0.38 o 
  -1  -1   3     1274.95     1205.56     10.26 o 
   0  -1   3        6.11        2.21      0.47 o 
   1  -1   3       10.15       12.39      0.61 o 
   2  -1   3      433.99      416.91      2.96 o 
   3  -1   3     2711.30     2936.09     19.28 o 
   4  -1   3      196.99      227.25      2.67 o 
   5  -1   3       30.31       27.44      1.09 o 
   6  -1   3        6.41        5.10      0.86 o 
   7  -1   3       35.20       33.18      1.62 o 
   8  -1   3        0.13        0.44      0.88 o 
   9  -1   3      172.23      162.85      4.17 o 
  10  -1   3       86.85       86.75      2.96 o 
  11  -1   3        3.01        4.38      2.01 o 
  12  -1   3        1.54        3.25      2.02 o 
 -11   0   3        0.11        2.35      4.72 o 
 -10   0   3        8.60        7.66      1.97 o 
  -9   0   3        0.00        1.15      1.36 o 
  -8   0   3       56.70       59.08      2.99 o 
  -7   0   3       30.18       30.25      2.05 o 
  -6   0   3        1.72        0.79      0.99 o 
  -5   0   3       90.92      100.46      2.46 o 
  -4   0   3      124.02      122.13      2.18 o 
  -3   0   3      488.01      452.20      4.79 o 
  -2   0   3        0.42        0.50      0.41 o 
  -1   0   3        2.25        1.26      0.41 o 
   0   0   3      337.36      358.83      2.73 o 
   1   0   3      454.84      424.12      3.59 o 
   2   0   3        1.38        2.07      0.56 o 
   3   0   3        4.13        5.27      0.54 o 
   4   0   3        6.08        8.17      0.65 o 
   5   0   3      196.56      192.30      2.15 o 
   6   0   3      139.87      122.91      2.01 o 
   7   0   3      238.02      223.96      3.27 o 
   8   0   3        0.31       -0.03      0.95 o 
   9   0   3        3.47        4.34      1.27 o 
  10   0   3      412.07      406.34      5.94 o 
  11   0   3       13.90       12.24      3.28 o 
  12   0   3       27.33       31.76      3.26 o 
 -11   1   3        1.71        0.68      1.60 o 
 -10   1   3       62.22       63.52      6.19 o 
  -9   1   3       64.24       66.56      3.37 o 
  -8   1   3      150.91      144.99      5.13 o 
  -7   1   3       43.88       43.14      2.62 o 
  -6   1   3        5.66        7.34      0.94 o 
  -5   1   3        0.59        1.13      0.53 o 
  -4   1   3      520.64      571.33      5.36 o 
  -3   1   3      325.72      314.25      3.91 o 
  -2   1   3      113.17      126.35      1.99 o 
  -1   1   3        0.12       -0.20      0.50 o 
   0   1   3        2.85        5.68      1.03 o 
   1   1   3     1231.15     1151.21      9.58 o 
   2   1   3      946.40      878.36     10.56 o 
   3   1   3        6.54        7.76      0.82 o 
   4   1   3      217.64      224.37      2.35 o 
   5   1   3      665.86      657.34      4.98 o 
   6   1   3      430.54      415.82      4.29 o 
   7   1   3        1.33        3.00      2.12 o 
   8   1   3       40.71       42.39      1.98 o 
   9   1   3       19.39       17.49      1.61 o 
  10   1   3        9.61        7.59      1.57 o 
  11   1   3        0.17        0.73      3.15 o 
  12   1   3        0.02       -2.35      2.35 o 
 -11   2   3       14.63       18.52      2.56 o 
 -10   2   3        0.94        0.26      1.53 o 
  -9   2   3        5.23        4.02      1.75 o 
  -8   2   3       70.97       80.83      4.15 o 
  -7   2   3       13.06       11.19      4.87 o 
  -6   2   3       46.30       42.21      1.95 o 
  -5   2   3       99.83      115.91      2.02 o 
  -4   2   3      410.43      422.87      3.79 o 
  -3   2   3      562.18      593.82      5.30 o 
  -2   2   3      139.85      160.77      1.88 o 
  -1   2   3      290.35      276.98      4.25 o 
   0   2   3      271.60      267.57      3.11 o 
   1   2   3      389.18      393.88      3.85 o 
   2   2   3       13.55       15.42      0.84 o 
   3   2   3        4.16        1.07      0.54 o 
   4   2   3        4.32        2.58      0.68 o 
   5   2   3       11.01       17.15      1.39 o 
   6   2   3      172.62      156.76      2.53 o 
   7   2   3       11.45        9.27      1.16 o 
   8   2   3      107.53      104.49      2.74 o 
   9   2   3      262.23      260.95      5.06 o 
  10   2   3       19.44       24.27      4.04 o 
  11   2   3       13.07       11.14      2.24 o 
  12   2   3      150.00      134.85      5.12 o 
 -10   3   3        6.19        5.01      1.89 o 
  -9   3   3        7.63        3.30      2.23 o 
  -8   3   3      598.11      546.90     10.52 o 
  -7   3   3      177.03      173.55      8.80 o 
  -6   3   3        8.91        7.21      2.44 o 
  -5   3   3       99.67       98.55      1.87 o 
  -4   3   3        5.48        7.37      0.64 o 
  -3   3   3       62.59       57.33      1.59 o 
  -2   3   3      319.02      362.93      4.34 o 
  -1   3   3     1257.37     1289.72      8.68 o 
   0   3   3       14.30       26.31      1.06 o 
   1   3   3      228.85      226.89      2.64 o 
   2   3   3       14.37       11.41      0.92 o 
   3   3   3      240.98      232.70      2.70 o 
   4   3   3      210.42      199.11      2.77 o 
   5   3   3       13.54       15.48      0.94 o 
   6   3   3      157.21      169.17      2.66 o 
   7   3   3      116.80      113.87      2.77 o 
   8   3   3       39.79       38.22      1.94 o 
   9   3   3       43.77       46.40      2.57 o 
  10   3   3       16.45       18.34      1.98 o 
  11   3   3        1.20        0.72      1.77 o 
 -10   4   3        0.30       -1.80      3.93 o 
  -9   4   3        0.44        0.22      1.38 o 
  -8   4   3       55.17       46.52      3.40 o 
  -7   4   3      156.23      145.66      7.55 o 
  -6   4   3     1035.75     1002.17     31.81 o 
  -5   4   3      605.13      638.70      6.07 o 
  -4   4   3      137.85      147.29      2.78 o 
  -3   4   3        4.86        4.00      0.59 o 
  -2   4   3      203.52      215.08      2.19 o 
  -1   4   3      434.05      461.59      3.37 o 
   0   4   3       53.60       63.28      1.04 o 
   1   4   3      113.89      138.21      2.02 o 
   2   4   3       90.53       70.28      1.79 o 
   3   4   3      347.25      354.75      6.17 o 
   4   4   3      144.40      152.95      3.08 o 
   5   4   3       33.72       28.17      1.42 o 
   6   4   3        0.96        0.77      0.84 o 
   7   4   3        0.26       -0.82      0.82 o 
   8   4   3       75.47       74.36      2.43 o 
   9   4   3        6.89        7.11      1.43 o 
  10   4   3       14.77       16.75      2.07 o 
  11   4   3       68.06       80.00      4.84 o 
 -10   5   3       95.08       78.29      4.77 o 
  -9   5   3       60.43       50.59      3.89 o 
  -8   5   3       44.50       45.40      3.84 o 
  -7   5   3        0.56        1.27      1.36 o 
  -6   5   3      676.80      567.43     10.94 o 
  -5   5   3       75.45       80.83      2.96 o 
  -4   5   3       54.65       53.73      1.49 o 
  -3   5   3       12.44       17.02      0.92 o 
  -2   5   3       85.80       81.86      1.61 o 
  -1   5   3      867.17     1027.61      7.31 o 
   0   5   3       85.02       90.75      1.36 o 
   1   5   3      837.90      875.77      7.32 o 
   2   5   3      179.75      187.85      6.06 o 
   3   5   3       29.37       30.59      1.53 o 
   4   5   3        0.80        2.85      0.89 o 
   5   5   3        0.16        0.40      0.91 o 
   6   5   3       62.25       62.90      2.66 o 
   7   5   3       23.23       20.66      1.40 o 
   8   5   3       87.61       81.53      2.64 o 
   9   5   3       15.52       18.25      1.73 o 
  10   5   3       19.86       17.84      1.82 o 
  11   5   3       95.71      100.60      4.97 o 
 -10   6   3       92.50       98.89      8.83 o 
  -9   6   3      127.74      118.67      5.44 o 
  -8   6   3      192.44      186.37      6.31 o 
  -7   6   3        1.56        1.19      1.49 o 
  -6   6   3       62.53       48.49      3.12 o 
  -5   6   3      100.71      110.43      3.31 o 
  -4   6   3      571.25      542.27     11.68 o 
  -3   6   3      365.73      360.81      3.66 o 
  -2   6   3       57.32       79.95      1.65 o 
  -1   6   3       96.87      114.62      2.16 o 
   0   6   3      637.73      703.62      5.12 o 
   1   6   3      911.02      986.52      7.31 o 
   2   6   3        0.89        3.58      0.65 o 
   3   6   3        0.02       -0.38      0.68 o 
   4   6   3      120.32      115.33      3.02 o 
   5   6   3       41.63       37.53      2.11 o 
   6   6   3       96.38       97.49      3.58 o 
   7   6   3       68.29       58.33      2.70 o 
   8   6   3        5.26        7.83      1.57 o 
   9   6   3       12.30       14.18      1.91 o 
  10   6   3       12.45       16.04      2.31 o 
  11   6   3        8.04       11.89      2.83 o 
 -10   7   3        5.65        7.34      4.74 o 
  -9   7   3       28.37       25.86      3.38 o 
  -8   7   3        5.91        8.06      2.24 o 
  -7   7   3       14.32       13.66      2.45 o 
  -6   7   3       31.93       26.41      2.73 o 
  -5   7   3      349.09      329.77      5.99 o 
  -4   7   3     1271.35     1210.57     11.42 o 
  -3   7   3       17.49       18.32      1.16 o 
  -2   7   3        0.09       -0.09      0.47 o 
  -1   7   3       16.98       12.78      0.83 o 
   0   7   3       70.42       83.55      1.59 o 
   1   7   3      349.43      361.40      3.52 o 
   2   7   3      137.03      143.18      2.29 o 
   3   7   3      355.17      351.14      5.90 o 
   4   7   3        0.10        0.24      0.92 o 
   5   7   3        0.03        0.61      0.98 o 
   6   7   3       26.25       23.03      2.00 o 
   7   7   3      168.80      151.84      4.12 o 
   8   7   3       64.06       58.99      2.92 o 
   9   7   3       84.75       76.77      3.39 o 
  10   7   3       41.82       28.29      3.73 o 
  -9   8   3        0.94        3.65      2.11 o 
  -8   8   3       31.85       44.50      4.04 o 
  -7   8   3        6.65        6.93      2.12 o 
  -6   8   3       32.76       32.05      2.52 o 
  -5   8   3        1.74       -0.69      1.08 o 
  -4   8   3       40.58       30.50      2.59 o 
  -3   8   3      831.26      850.38      7.13 o 
  -2   8   3      791.75      825.28      6.42 o 
  -1   8   3      282.10      278.39      3.68 o 
   0   8   3       23.95       19.74      1.04 o 
   1   8   3        0.82        0.93      0.63 o 
   2   8   3       63.99       78.17      2.18 o 
   3   8   3      141.53      144.06      3.49 o 
   4   8   3       12.77        6.32      1.26 o 
   5   8   3       68.70       56.37      2.58 o 
   6   8   3        5.69        4.69      1.29 o 
   7   8   3       87.00       85.07      3.77 o 
   8   8   3        9.04        7.92      1.66 o 
   9   8   3        0.55        5.83      1.52 o 
  10   8   3        9.54       11.32      2.76 o 
  -9   9   3        3.19        2.46      2.02 o 
  -8   9   3       67.19       69.99      4.67 o 
  -7   9   3       40.25       38.66      3.91 o 
  -6   9   3       15.62       16.27      2.27 o 
  -5   9   3        2.42        1.31      1.74 o 
  -4   9   3      169.85      150.05      4.03 o 
  -3   9   3      740.39      680.90      6.49 o 
  -2   9   3      269.20      270.48      3.34 o 
  -1   9   3      108.43      115.41      2.14 o 
   0   9   3        5.50        4.98      0.77 o 
   1   9   3       39.58       41.23      1.51 o 
   2   9   3        0.79       -0.25      1.11 o 
   3   9   3      222.89      206.95      4.36 o 
   4   9   3       41.58       46.04      2.62 o 
   5   9   3       11.08       12.27      1.70 o 
   6   9   3       18.24       14.10      1.77 o 
   7   9   3       27.12       23.23      2.41 o 
   8   9   3        0.26        2.02      1.52 o 
   9   9   3       42.16       42.98      3.89 o 
  -8  10   3       81.71       93.56      9.30 o 
  -7  10   3        0.93        1.20      1.50 o 
  -6  10   3       69.97       71.75      3.39 o 
  -5  10   3       19.52       21.02      2.22 o 
  -4  10   3        0.94        0.48      1.07 o 
  -3  10   3        5.16        3.23      1.13 o 
  -2  10   3       10.19       14.36      1.20 o 
  -1  10   3      636.58      625.52      5.24 o 
   0  10   3      224.62      238.09      3.45 o 
   1  10   3        8.65        8.94      1.20 o 
   2  10   3       60.07       53.93      2.84 o 
   3  10   3        0.16        0.36      1.24 o 
   4  10   3       62.63       66.93      2.85 o 
   5  10   3       37.29       33.85      2.42 o 
   6  10   3       19.16       20.58      2.12 o 
   7  10   3       15.07       19.78      2.71 o 
   8  10   3        5.69        6.83      2.73 o 
  -7  11   3       32.62       30.98      3.51 o 
  -6  11   3       46.16       56.77      3.37 o 
  -5  11   3       20.60       26.27      2.48 o 
  -4  11   3        9.75       12.27      3.55 o 
  -3  11   3        4.38        5.09      1.37 o 
  -2  11   3       33.70       35.38      2.13 o 
  -1  11   3      735.02      700.95      6.74 o 
   0  11   3       77.13       76.82      2.46 o 
   1  11   3       55.50       55.28      2.23 o 
   2  11   3        3.47        1.40      1.33 o 
   3  11   3       14.57       15.07      2.06 o 
   4  11   3       50.27       46.29      4.04 o 
   5  11   3       19.31       16.40      3.57 o 
   6  11   3       87.39       92.46      5.64 o 
   7  11   3        3.77        4.06      2.66 o 
   8  11   3        1.42       -3.77      3.77 o 
  -6  12   3       99.78      104.09      4.22 o 
  -5  12   3       33.11       27.55      2.65 o 
  -4  12   3       12.23       10.45      1.78 o 
  -3  12   3       21.32       19.31      2.28 o 
  -2  12   3       33.76       32.18      1.89 o 
  -1  12   3       48.08       50.26      2.60 o 
   0  12   3        5.27        6.79      1.43 o 
   1  12   3      299.77      291.47      6.33 o 
   2  12   3       79.44       81.48      4.87 o 
   3  12   3        4.10        9.93      4.74 o 
   4  12   3        0.02        1.88      3.20 o 
   5  12   3        5.14        5.84      2.52 o 
   6  12   3       44.82       52.40      5.07 o 
   7  12   3        0.01        1.21      3.97 o 
  -5  13   3        5.24        3.38      1.55 o 
  -4  13   3       29.24       34.87      3.66 o 
  -3  13   3       34.91       36.41      2.37 o 
  -2  13   3       18.75       17.14      2.39 o 
  -1  13   3       24.75       20.41      5.37 o 
   0  13   3       28.65       24.54      4.10 o 
   1  13   3      283.84      274.99      8.58 o 
   2  13   3       24.71       41.44      9.23 o 
   3  13   3       18.69       24.12      5.29 o 
   4  13   3        0.29       16.73      6.82 o 
   5  13   3       26.03       51.61     11.20 o 
  -1  14   3        1.09        5.93      4.85 o 
   0  14   3       23.35       26.38      6.28 o 
   2  14   3       24.63       25.59      6.24 o 
   3  14   3      125.14      139.95     13.39 o 
  -1 -13   4        8.91        8.40      5.21 o 
   0 -13   4       30.26       30.50      4.79 o 
   1 -13   4        4.62        4.26      2.27 o 
   2 -13   4       25.39       25.34      3.15 o 
   3 -13   4       23.45       25.70      3.25 o 
  -3 -12   4       29.74       22.94      5.28 o 
  -2 -12   4       11.17       11.26      3.16 o 
  -1 -12   4       83.78       99.23      5.11 o 
   0 -12   4       71.69       82.38      5.86 o 
   1 -12   4       94.18       99.30      3.47 o 
   2 -12   4       23.32       28.55      2.55 o 
   3 -12   4        5.00        6.77      2.16 o 
   4 -12   4        0.39        2.21      1.84 o 
   5 -12   4        0.55       -1.41      1.41 o 
   6 -12   4        2.92        1.82      2.07 o 
  -5 -11   4       49.15       47.85      6.92 o 
  -4 -11   4       36.34       60.56     13.77 o 
  -3 -11   4        4.08        3.14      2.78 o 
  -2 -11   4       18.74       18.65      2.27 o 
  -1 -11   4       64.56       67.35      3.19 o 
   0 -11   4        0.35       -1.30      1.38 o 
   1 -11   4      103.40      104.00      3.38 o 
   2 -11   4       52.87       46.29      2.88 o 
   3 -11   4        0.27       -0.15      1.63 o 
   4 -11   4       70.45       63.17      3.89 o 
   5 -11   4       16.07       14.76      2.54 o 
   6 -11   4        8.31        5.55      2.12 o 
   7 -11   4       20.75       19.88      2.52 o 
  -6 -10   4       45.10       69.90     15.71 o 
  -5 -10   4        7.16        8.26      3.26 o 
  -4 -10   4       48.22       48.76      6.03 o 
  -3 -10   4        0.49        2.12      1.27 o 
  -2 -10   4        0.21       -0.38      0.96 o 
  -1 -10   4       70.03       73.19      3.48 o 
   0 -10   4        0.71        0.40      1.02 o 
   1 -10   4       19.69       21.76      1.91 o 
   2 -10   4      167.69      167.01      4.50 o 
   3 -10   4        0.23        0.33      1.30 o 
   4 -10   4       32.94       32.34      3.05 o 
   5 -10   4       32.28       37.70      3.31 o 
   6 -10   4       36.01       34.57      3.29 o 
   7 -10   4        2.41        1.64      1.78 o 
   8 -10   4       75.50       79.95      3.80 o 
  -7  -9   4       18.51       47.03     20.73 o 
  -6  -9   4       36.84       52.08     15.02 o 
  -5  -9   4        0.09        3.37      1.95 o 
  -4  -9   4        1.66        3.98      1.33 o 
  -3  -9   4       99.20       95.92      3.45 o 
  -2  -9   4      302.37      310.69      6.00 o 
  -1  -9   4        6.03        7.40      1.54 o 
   0  -9   4        0.01        0.63      1.02 o 
   1  -9   4       30.93       27.48      2.48 o 
   2  -9   4       10.10        8.06      1.55 o 
   3  -9   4        4.71        5.13      1.43 o 
   4  -9   4       79.08       76.00      5.06 o 
   5  -9   4       59.73       54.26      3.40 o 
   6  -9   4       36.73       32.78      3.08 o 
   7  -9   4        1.98        0.44      1.75 o 
   8  -9   4        1.77        4.32      1.71 o 
   9  -9   4        3.54        0.57      1.77 o 
  -7  -8   4        7.20       13.86      2.67 o 
  -6  -8   4       41.04       44.55      5.10 o 
  -5  -8   4        0.17        2.16      1.24 o 
  -4  -8   4        6.63        5.72      1.96 o 
  -3  -8   4       11.77       10.42      1.59 o 
  -2  -8   4       20.71       19.80      1.90 o 
  -1  -8   4        9.85       11.08      1.47 o 
   0  -8   4       48.04       44.87      2.52 o 
   1  -8   4       56.10       57.27      2.97 o 
   2  -8   4       16.21       15.99      1.79 o 
   3  -8   4       13.01       14.85      1.71 o 
   4  -8   4      448.62      430.37      8.07 o 
   5  -8   4        7.48        6.57      1.77 o 
   6  -8   4        0.57        3.73      1.48 o 
   7  -8   4       23.13       27.53      2.21 o 
   8  -8   4       51.33       54.25      2.59 o 
   9  -8   4        1.21        1.10      1.75 o 
  10  -8   4       15.24       18.33      2.73 o 
  -8  -7   4        0.59        1.14      4.29 o 
  -7  -7   4        8.43       10.30      2.83 o 
  -6  -7   4       56.64       59.90      3.22 o 
  -5  -7   4        5.35        6.02      1.47 o 
  -4  -7   4       96.32       89.14      5.88 o 
  -3  -7   4       49.48       44.35      2.46 o 
  -2  -7   4      134.01      131.02      3.54 o 
  -1  -7   4       64.95       67.14      2.61 o 
   0  -7   4      251.21      253.36      5.49 o 
   1  -7   4        2.95        2.15      1.34 o 
   2  -7   4       13.56       13.32      1.57 o 
   3  -7   4       23.62       22.76      1.93 o 
   4  -7   4        6.89        5.48      1.48 o 
   5  -7   4       58.87       53.00      2.27 o 
   6  -7   4        0.01       -0.23      1.93 o 
   7  -7   4       36.12       32.66      2.30 o 
   8  -7   4       10.74       15.59      1.66 o 
   9  -7   4        8.73        7.25      1.50 o 
  10  -7   4        1.09       -1.19      1.19 o 
  -9  -6   4        1.78        1.79      3.64 o 
  -8  -6   4       17.33       20.66      2.74 o 
  -7  -6   4       19.40       18.82      2.42 o 
  -6  -6   4       37.10       39.40      4.13 o 
  -5  -6   4        1.83        4.38      1.26 o 
  -4  -6   4        1.62        1.21      1.00 o 
  -3  -6   4        5.72        6.67      1.30 o 
  -2  -6   4        0.38       -0.05      0.72 o 
  -1  -6   4      162.09      168.09      3.68 o 
   0  -6   4      202.20      215.00      4.96 o 
   1  -6   4        5.62        3.55      0.95 o 
   2  -6   4        6.17        4.00      0.98 o 
   3  -6   4       29.87       28.32      1.27 o 
   4  -6   4       78.23       73.33      1.93 o 
   5  -6   4      151.72      140.83      3.29 o 
   6  -6   4      245.43      236.31      4.53 o 
   7  -6   4       31.55       31.28      2.20 o 
   8  -6   4        5.26        3.83      1.16 o 
   9  -6   4       18.68       23.21      3.43 o 
  10  -6   4       33.11       34.82      2.45 o 
  11  -6   4       23.05       21.32      2.53 o 
  -9  -5   4        0.64        5.82      2.46 o 
  -8  -5   4       12.76       13.41      1.65 o 
  -7  -5   4        3.38        3.03      1.56 o 
  -6  -5   4       87.03       82.37      2.52 o 
  -5  -5   4      189.06      190.93      3.32 o 
  -4  -5   4       78.37       78.07      3.04 o 
  -3  -5   4       40.56       37.92      1.95 o 
  -2  -5   4       25.12       28.15      1.64 o 
  -1  -5   4        6.82        5.68      0.84 o 
   0  -5   4      977.58     1052.38     10.42 o 
   1  -5   4       38.69       37.66      1.66 o 
   2  -5   4        0.38        0.27      0.40 o 
   3  -5   4      137.90      138.47      2.30 o 
   4  -5   4       20.73       20.26      1.32 o 
   5  -5   4       50.24       43.56      1.79 o 
   6  -5   4       96.23       77.15      2.64 o 
   7  -5   4       63.06       64.17      2.31 o 
   8  -5   4        1.61        2.76      1.06 o 
   9  -5   4        7.52        5.23      1.33 o 
  10  -5   4       57.33       59.62      2.73 o 
  11  -5   4        1.88        0.14      1.42 o 
  -9  -4   4       42.67       52.74      3.59 o 
  -8  -4   4        1.74        5.46      1.43 o 
  -7  -4   4       13.91       17.72      1.78 o 
  -6  -4   4        5.34        3.83      1.20 o 
  -5  -4   4       16.54       19.73      1.61 o 
  -4  -4   4        1.69        2.08      0.92 o 
  -3  -4   4       75.78       76.21      1.98 o 
  -2  -4   4      159.91      163.11      3.66 o 
  -1  -4   4       21.71       24.35      1.24 o 
   0  -4   4      211.87      193.46      2.81 o 
   1  -4   4       24.99       27.92      1.36 o 
   2  -4   4        0.24        0.68      0.48 o 
   3  -4   4      137.04      128.44      1.99 o 
   4  -4   4      242.12      246.33      2.80 o 
   5  -4   4       41.93       43.83      1.78 o 
   6  -4   4        0.53        1.68      0.82 o 
   7  -4   4      276.45      251.98      4.16 o 
   8  -4   4       17.68       17.10      1.59 o 
   9  -4   4        6.05        5.46      1.27 o 
  10  -4   4       21.53       18.99      1.87 o 
  11  -4   4        8.24        7.54      2.18 o 
 -10  -3   4       23.47       29.44      3.59 o 
  -9  -3   4       25.68       26.56      3.19 o 
  -8  -3   4      228.38      228.06      4.88 o 
  -7  -3   4      178.35      178.51      4.12 o 
  -6  -3   4        0.68        1.68      0.67 o 
  -5  -3   4       35.53       34.77      1.58 o 
  -4  -3   4       39.03       41.10      1.49 o 
  -3  -3   4       12.12       14.15      1.14 o 
  -2  -3   4      147.46      137.87      2.39 o 
  -1  -3   4     1179.83     1189.21      8.61 o 
   0  -3   4      303.68      365.07      3.92 o 
   1  -3   4      125.66      136.99      2.06 o 
   2  -3   4     2112.67     2363.65     14.23 o 
   3  -3   4      576.75      635.65      5.12 o 
   4  -3   4        6.18        9.68      0.73 o 
   5  -3   4      128.80      125.98      3.89 o 
   6  -3   4      110.99      106.07      2.76 o 
   7  -3   4       39.27       40.26      1.76 o 
   8  -3   4       52.01       46.48      1.97 o 
   9  -3   4        0.22        1.11      0.99 o 
  10  -3   4        7.84       13.19      1.50 o 
  11  -3   4        4.21        4.49      1.74 o 
  12  -3   4       19.29       20.90      2.48 o 
 -10  -2   4        0.57        6.08      2.58 o 
  -9  -2   4        0.00        1.42      1.20 o 
  -8  -2   4       33.29       34.42      6.49 o 
  -7  -2   4        2.16        1.83      0.97 o 
  -6  -2   4       53.21       56.44      2.90 o 
  -5  -2   4        3.48        2.49      0.90 o 
  -4  -2   4      176.81      169.29      3.07 o 
  -3  -2   4      157.02      158.99      2.74 o 
  -2  -2   4       82.49       89.10      1.65 o 
  -1  -2   4       86.22       77.65      1.87 o 
   0  -2   4      155.44      135.77      1.93 o 
   1  -2   4      115.60      125.74      1.69 o 
   2  -2   4       79.56       94.19      1.50 o 
   3  -2   4      502.80      533.81      4.18 o 
   4  -2   4       82.97       82.93      1.47 o 
   5  -2   4      312.95      303.82      2.97 o 
   6  -2   4      209.84      187.51      2.89 o 
   7  -2   4        1.63        1.50      1.23 o 
   8  -2   4       88.71       90.73      2.40 o 
   9  -2   4       53.10       56.25      2.19 o 
  10  -2   4       10.26       13.00      1.58 o 
  11  -2   4        0.92        3.23      2.24 o 
  12  -2   4        8.01        7.30      4.28 o 
 -10  -1   4      155.92      156.76      4.78 o 
  -9  -1   4        2.59        3.32      2.76 o 
  -8  -1   4        2.45        3.00      2.46 o 
  -7  -1   4       15.36       17.46      1.57 o 
  -6  -1   4       34.86       34.35      2.56 o 
  -5  -1   4      205.43      213.07      3.31 o 
  -4  -1   4       22.09       24.31      1.40 o 
  -3  -1   4        8.36        8.22      0.84 o 
  -2  -1   4      810.86      849.44      6.92 o 
  -1  -1   4       88.14       74.90      6.09 o 
   0  -1   4      165.34      141.07      1.86 o 
   1  -1   4     1426.70     1418.92      8.72 o 
   2  -1   4        0.40        0.41      0.37 o 
   3  -1   4       19.86       14.29      0.76 o 
   4  -1   4      180.41      171.87      2.71 o 
   5  -1   4      676.70      703.30      5.95 o 
   6  -1   4       10.68        5.79      0.87 o 
   7  -1   4       31.12       31.21      1.59 o 
   8  -1   4        0.01        0.34      0.87 o 
   9  -1   4       80.71       76.87      2.34 o 
  10  -1   4        8.37       11.69      1.58 o 
  11  -1   4        5.86        9.92      2.28 o 
  12  -1   4        3.26        3.91      2.17 o 
 -10   0   4        6.88        7.33      2.38 o 
  -9   0   4      116.17      119.54      4.20 o 
  -8   0   4       29.05       26.34      2.33 o 
  -7   0   4        5.79        8.11      1.60 o 
  -6   0   4       19.01       18.06      2.82 o 
  -5   0   4        1.38        2.01      0.63 o 
  -4   0   4       79.38       87.22      2.25 o 
  -3   0   4      114.38      120.50      2.32 o 
  -2   0   4       42.74       51.70      1.39 o 
  -1   0   4      455.82      446.62      3.29 o 
   0   0   4      106.37       95.02      1.42 o 
   1   0   4       57.07       48.17      0.95 o 
   2   0   4      163.78      142.82      1.64 o 
   3   0   4       16.80       15.76      0.77 o 
   4   0   4        2.36        5.24      0.65 o 
   5   0   4     1245.76     1292.00      8.51 o 
   6   0   4       98.75      108.80      2.16 o 
   7   0   4      107.84      107.32      2.37 o 
   8   0   4      257.88      251.88      3.66 o 
   9   0   4       19.51       21.63      1.81 o 
  10   0   4        4.53        4.05      1.66 o 
  11   0   4        6.66       13.35      2.59 o 
  12   0   4       28.55       28.47      3.15 o 
 -10   1   4        2.26       -0.08      1.82 o 
  -9   1   4      289.61      284.02      6.30 o 
  -8   1   4       21.04       19.83      2.59 o 
  -7   1   4        2.19        1.96      1.39 o 
  -6   1   4        1.97       -0.57      0.91 o 
  -5   1   4      185.25      187.25      3.51 o 
  -4   1   4      365.03      365.37      4.73 o 
  -3   1   4      103.39      117.89      2.31 o 
  -2   1   4      647.61      666.38      6.31 o 
  -1   1   4       44.03       55.86      0.82 o 
   0   1   4        0.99        0.12      0.31 o 
   1   1   4      107.07      105.40      1.53 o 
   2   1   4       14.53       14.52      1.13 o 
   3   1   4       81.30       83.08      1.72 o 
   4   1   4       43.34       55.19      1.32 o 
   5   1   4      136.44      162.44      2.17 o 
   6   1   4       40.74       36.01      1.35 o 
   7   1   4        2.98        1.39      0.96 o 
   8   1   4      193.02      183.33      3.48 o 
   9   1   4        9.12        6.77      1.67 o 
  10   1   4       58.96       61.88      2.90 o 
  11   1   4      199.75      187.45      7.13 o 
  12   1   4        0.02        1.34      1.83 o 
 -10   2   4       35.25       28.69      2.83 o 
  -9   2   4        0.61       -1.48      1.48 o 
  -8   2   4       21.93       21.86      2.70 o 
  -7   2   4      295.64      289.71      7.02 o 
  -6   2   4       67.58       70.66      2.92 o 
  -5   2   4       32.39       33.77      1.56 o 
  -4   2   4       66.05       65.01      1.72 o 
  -3   2   4       20.19       23.30      1.05 o 
  -2   2   4     1433.79     1477.63     26.75 o 
  -1   2   4        0.06       -0.37      0.59 o 
   0   2   4      614.40      688.06      5.03 o 
   1   2   4     1101.59     1145.14      9.30 o 
   2   2   4       58.26       65.78      1.53 o 
   3   2   4      220.51      256.83      3.06 o 
   4   2   4      162.29      159.06      2.54 o 
   5   2   4       59.27       61.01      1.76 o 
   6   2   4        0.00       -0.30      0.73 o 
   7   2   4       60.03       66.07      2.02 o 
   8   2   4       46.40       46.23      2.45 o 
   9   2   4        3.28        3.72      1.25 o 
  10   2   4       58.53       67.15      3.63 o 
  11   2   4       67.09       64.91      3.10 o 
  12   2   4        2.43        1.16      1.90 o 
 -10   3   4        1.82        2.49      1.81 o 
  -9   3   4        5.35        6.16      1.94 o 
  -8   3   4       31.05       28.58      4.56 o 
  -7   3   4      516.75      468.87     16.96 o 
  -6   3   4       70.81       73.77      3.58 o 
  -5   3   4       63.59       66.30      3.28 o 
  -4   3   4       51.92       47.72      2.58 o 
  -3   3   4       10.17        8.14      0.67 o 
  -2   3   4     1044.08     1156.83     13.56 o 
  -1   3   4       85.69       92.08      4.09 o 
   0   3   4     2375.09     2545.16     19.01 o 
   1   3   4        7.81        7.64      0.65 o 
   2   3   4       82.29       81.43      1.93 o 
   3   3   4        0.00        0.98      0.55 o 
   4   3   4      907.98      898.16      7.76 o 
   5   3   4       63.42       74.12      1.99 o 
   6   3   4        5.24        2.83      0.88 o 
   7   3   4       14.34       15.06      1.46 o 
   8   3   4       58.75       56.51      2.22 o 
   9   3   4        1.40        1.16      1.24 o 
  10   3   4      167.46      168.80      4.35 o 
  11   3   4       18.90       19.89      3.47 o 
  12   3   4        8.67       12.27      2.49 o 
 -10   4   4        9.44        7.01      2.25 o 
  -9   4   4       49.35       46.76      4.14 o 
  -8   4   4       11.64       15.88      4.53 o 
  -7   4   4        0.18       -1.23      1.67 o 
  -6   4   4      131.47      135.34      4.73 o 
  -5   4   4      314.06      298.99      5.42 o 
  -4   4   4        1.17        0.56      0.79 o 
  -3   4   4       20.73       27.04      1.38 o 
  -2   4   4        1.77        1.06      0.32 o 
  -1   4   4       48.67       55.80      1.13 o 
   0   4   4     1993.19     2106.32     16.18 o 
   1   4   4        5.63        4.21      0.55 o 
   2   4   4        2.24        2.80      0.57 o 
   3   4   4      130.84      150.37      2.90 o 
   4   4   4       41.60       49.68      2.02 o 
   5   4   4       44.60       53.71      1.72 o 
   6   4   4        0.95        0.24      0.89 o 
   7   4   4       76.60       77.13      2.33 o 
   8   4   4      112.76      107.77      4.11 o 
   9   4   4       38.76       39.21      2.43 o 
  10   4   4       63.43       65.39      4.09 o 
  11   4   4       60.22       61.80      5.23 o 
 -10   5   4        0.61        0.01      1.75 o 
  -9   5   4       33.08       30.21      3.92 o 
  -8   5   4       76.79       74.98      4.27 o 
  -7   5   4      235.71      211.15      6.35 o 
  -6   5   4      252.19      225.01      6.04 o 
  -5   5   4      679.22      626.57      8.50 o 
  -4   5   4       50.02       50.28      3.57 o 
  -3   5   4      108.55      111.36      2.65 o 
  -2   5   4       25.51       20.00      0.77 o 
  -1   5   4       70.49       80.86      1.30 o 
   0   5   4      501.50      522.23      4.28 o 
   1   5   4      208.16      231.23      2.99 o 
   2   5   4      668.56      705.64      7.02 o 
   3   5   4      153.20      163.41      3.16 o 
   4   5   4        1.37        0.34      1.01 o 
   5   5   4        3.45        2.32      1.10 o 
   6   5   4      452.16      437.09      6.47 o 
   7   5   4        2.95        5.00      1.34 o 
   8   5   4       18.81       16.88      1.43 o 
   9   5   4       41.50       38.33      2.14 o 
  10   5   4        0.09        1.80      1.26 o 
  11   5   4       46.41       50.00      8.29 o 
 -10   6   4        1.13        3.41      4.46 o 
  -9   6   4       16.26       16.22      4.22 o 
  -8   6   4       12.49       10.56      2.43 o 
  -7   6   4       20.17       18.56      4.62 o 
  -6   6   4        6.04        5.78      1.71 o 
  -5   6   4        1.18        1.40      2.87 o 
  -4   6   4      920.08      913.88     13.07 o 
  -3   6   4      477.98      479.44      4.72 o 
  -2   6   4       36.76       35.64      1.22 o 
  -1   6   4       28.79       25.65      0.92 o 
   0   6   4       44.04       46.45      1.26 o 
   1   6   4       71.18       75.52      1.34 o 
   2   6   4      329.72      315.39      3.96 o 
   3   6   4      166.05      172.41      3.48 o 
   4   6   4       81.27       81.63      2.65 o 
   5   6   4        1.00       -0.40      0.96 o 
   6   6   4       30.14       32.02      2.22 o 
   7   6   4       30.07       33.41      3.13 o 
   8   6   4       59.55       59.02      2.92 o 
   9   6   4      116.43      106.18      3.78 o 
  10   6   4       10.81       12.96      2.28 o 
  11   6   4        0.47        1.80      2.30 o 
  -9   7   4        0.00       -0.06      1.62 o 
  -8   7   4        2.78        3.47      1.82 o 
  -7   7   4       14.92       17.91      2.68 o 
  -6   7   4        2.18        2.56      1.61 o 
  -5   7   4      196.71      180.16      5.50 o 
  -4   7   4      515.23      448.37      6.86 o 
  -3   7   4       53.33       41.40      2.20 o 
  -2   7   4      160.83      162.65      2.33 o 
  -1   7   4      120.31      122.20      1.88 o 
   0   7   4        9.87       11.19      0.80 o 
   1   7   4       48.12       51.57      1.26 o 
   2   7   4      154.44      154.45      2.84 o 
   3   7   4      109.43      126.49      3.52 o 
   4   7   4        3.73        3.73      1.20 o 
   5   7   4       17.95       14.71      1.65 o 
   6   7   4       25.94       25.39      2.10 o 
   7   7   4       10.83       11.07      1.75 o 
   8   7   4       79.63       78.28      4.42 o 
   9   7   4        0.16        1.73      1.36 o 
  10   7   4        3.73        6.24      1.80 o 
  -9   8   4      127.12      141.45      6.31 o 
  -8   8   4        1.85        0.53      1.84 o 
  -7   8   4       36.88       36.51      3.63 o 
  -6   8   4       42.26       39.17      3.47 o 
  -5   8   4       14.83       13.53      2.25 o 
  -4   8   4       66.49       50.22      2.80 o 
  -3   8   4       25.32       31.10      2.13 o 
  -2   8   4      542.33      506.91      4.57 o 
  -1   8   4        9.94        9.42      0.84 o 
   0   8   4        5.39        3.51      0.66 o 
   1   8   4        4.76        4.05      0.68 o 
   2   8   4        3.27        6.37      0.98 o 
   3   8   4      391.47      373.18      5.82 o 
   4   8   4       66.02       57.61      2.55 o 
   5   8   4      345.70      322.41      7.10 o 
   6   8   4        0.04        1.63      1.15 o 
   7   8   4        9.96        9.58      1.72 o 
   8   8   4        0.20        2.54      1.48 o 
   9   8   4       36.04       40.37      3.09 o 
  10   8   4       38.50       52.82      4.81 o 
  -8   9   4       47.74       49.31      4.37 o 
  -7   9   4        0.28       -0.92      1.40 o 
  -6   9   4        0.50       -0.32      3.24 o 
  -5   9   4      131.63      135.95      4.15 o 
  -4   9   4       23.04       19.74      2.00 o 
  -3   9   4       30.56       28.40      2.16 o 
  -2   9   4      637.64      602.06      6.39 o 
  -1   9   4       62.97       62.76      1.65 o 
   0   9   4        6.44        5.93      0.78 o 
   1   9   4       10.43        8.14      1.59 o 
   2   9   4       12.50       18.43      1.57 o 
   3   9   4      104.74       92.65      3.05 o 
   4   9   4        1.84       -0.10      0.68 o 
   5   9   4      213.25      201.80      4.67 o 
   6   9   4       16.42       20.06      2.09 o 
   7   9   4       14.49       10.83      1.83 o 
   8   9   4        9.88       14.11      1.94 o 
   9   9   4       63.69       69.43      3.33 o 
  -8  10   4       59.16       67.18      4.67 o 
  -7  10   4       11.07       11.92      4.23 o 
  -6  10   4        7.96        5.12      1.94 o 
  -5  10   4        6.18        8.26      1.90 o 
  -4  10   4        6.21        2.78      1.42 o 
  -3  10   4       50.61       50.77      2.89 o 
  -2  10   4       76.81       58.40      2.42 o 
  -1  10   4       17.10       14.87      1.10 o 
   0  10   4      374.75      354.04      4.94 o 
   1  10   4       20.25       24.14      3.20 o 
   2  10   4       43.23       39.23      2.08 o 
   3  10   4       86.28       75.37      4.07 o 
   4  10   4       36.96       32.81      2.34 o 
   5  10   4      260.67      223.58      5.13 o 
   6  10   4        8.48        5.85      1.55 o 
   7  10   4       10.76       11.95      1.98 o 
   8  10   4        4.10       10.30      1.81 o 
   9  10   4        0.90        2.27      4.51 o 
  -7  11   4        4.61        6.23      2.35 o 
  -6  11   4        0.63        1.77      1.78 o 
  -5  11   4        3.67        3.10      1.45 o 
  -4  11   4       23.45       26.31      2.38 o 
  -3  11   4        0.09       -0.57      0.96 o 
  -2  11   4       26.39       24.16      1.92 o 
  -1  11   4       96.32       97.10      3.73 o 
   0  11   4      271.48      271.60      4.45 o 
   1  11   4       26.47       22.95      1.92 o 
   2  11   4       15.96       15.78      2.32 o 
   3  11   4        1.87        3.06      1.52 o 
   4  11   4       74.06       72.70      4.99 o 
   5  11   4       13.37       17.19      1.99 o 
   6  11   4        0.31        3.79      1.63 o 
   7  11   4       23.41       20.29      3.16 o 
   8  11   4       89.22      101.71      4.96 o 
  -6  12   4      150.73      166.71      5.24 o 
  -5  12   4        0.33       -1.18      1.18 o 
  -4  12   4        0.01       -1.25      2.47 o 
  -3  12   4        6.09        5.33      1.80 o 
  -2  12   4        5.01        3.93      1.47 o 
  -1  12   4       23.74       19.42      2.13 o 
   0  12   4       70.88       65.46      3.10 o 
   1  12   4      155.07      144.25      3.68 o 
   2  12   4       93.79       83.43      5.60 o 
   3  12   4        0.83        0.10      2.89 o 
   4  12   4        2.02        7.84      2.49 o 
   5  12   4       21.15       27.03      3.67 o 
   6  12   4       17.94       19.82      3.44 o 
   7  12   4       91.60      106.60      6.36 o 
  -5  13   4        6.68        7.43      2.67 o 
  -4  13   4        9.91        8.08      1.93 o 
  -3  13   4        0.80        1.16      1.42 o 
  -2  13   4        3.08        3.27      1.53 o 
  -1  13   4       28.34       28.76      2.82 o 
   0  13   4       43.54       47.76      3.01 o 
   1  13   4       79.03       69.52      4.46 o 
   2  13   4       30.79       53.42     12.31 o 
   3  13   4        2.95        4.41      4.33 o 
   4  13   4        0.62        9.54      2.45 o 
   5  13   4        8.69       13.86      7.56 o 
  -3  14   4        3.54        7.38      3.54 o 
  -2  14   4        0.48        4.22      2.32 o 
  -1  14   4        0.24        0.46      4.98 o 
   0  14   4        1.92        1.62      4.60 o 
   1  14   4       85.57       75.85      8.73 o 
   2  14   4        2.65        4.58      4.88 o 
   3  14   4       62.70      124.38      6.58 o 
  -2 -12   5        5.81        4.28      2.14 o 
  -1 -12   5        2.12        3.12      1.71 o 
   0 -12   5       13.90       10.86      2.66 o 
   1 -12   5       18.54       20.11      2.52 o 
   2 -12   5        0.06       -1.50      1.50 o 
   3 -12   5        1.16        2.76      1.89 o 
   4 -12   5       58.20       59.58      4.10 o 
   5 -12   5       64.22       70.93      4.48 o 
  -4 -11   5        6.23        4.42      2.46 o 
  -3 -11   5       87.66       92.55      4.25 o 
  -2 -11   5        0.09       -0.07      2.27 o 
  -1 -11   5        3.29        4.64      1.53 o 
   0 -11   5        5.25        5.99      1.45 o 
   1 -11   5       10.00       12.63      2.00 o 
   2 -11   5        4.36        3.98      1.76 o 
   3 -11   5       12.29        6.81      2.76 o 
   4 -11   5       31.62       30.45      3.26 o 
   5 -11   5        8.21        9.14      3.01 o 
   6 -11   5        9.60        8.39      2.20 o 
   7 -11   5       32.45       36.01      3.71 o 
  -5 -10   5        1.40        4.08      2.94 o 
  -4 -10   5        0.25        6.91      3.00 o 
  -3 -10   5       91.39       93.13      3.69 o 
  -2 -10   5       43.98       49.26      3.27 o 
  -1 -10   5       23.72       29.01      2.50 o 
   0 -10   5        6.68        5.18      1.67 o 
   1 -10   5       42.15       44.02      2.56 o 
   2 -10   5       53.85       50.96      3.00 o 
   3 -10   5      109.94      104.58      6.28 o 
   4 -10   5       24.38       24.52      2.88 o 
   5 -10   5       50.40       53.19      3.60 o 
   6 -10   5       12.00       14.34      2.55 o 
   7 -10   5       73.91       76.01      4.27 o 
   8 -10   5       24.73       23.53      2.69 o 
  -6  -9   5        5.27        6.85      4.09 o 
  -5  -9   5        1.75        4.60      2.21 o 
  -4  -9   5        2.71        5.41      2.22 o 
  -3  -9   5       33.32       36.30      2.70 o 
  -2  -9   5        0.10        1.36      1.04 o 
  -1  -9   5        1.59        0.62      1.00 o 
   0  -9   5       95.66       94.57      3.40 o 
   1  -9   5        7.21        6.71      1.41 o 
   2  -9   5        3.35        1.00      1.26 o 
   3  -9   5        0.05        0.66      1.14 o 
   4  -9   5        0.38       -0.43      1.28 o 
   5  -9   5        9.95        4.82      1.74 o 
   6  -9   5        4.56        4.90      1.91 o 
   7  -9   5      228.83      245.18      6.85 o 
   8  -9   5        2.23        4.13      1.87 o 
   9  -9   5        8.21       13.02      2.43 o 
  -7  -8   5       11.47       10.93      6.06 o 
  -6  -8   5        6.90       11.44      5.97 o 
  -5  -8   5       27.68       33.26      2.85 o 
  -4  -8   5        6.69        7.97      2.89 o 
  -3  -8   5       36.44       39.51      2.46 o 
  -2  -8   5        4.32        4.11      1.47 o 
  -1  -8   5       82.36       83.43      3.07 o 
   0  -8   5       36.46       39.74      2.36 o 
   1  -8   5       81.07       77.02      3.40 o 
   2  -8   5      126.21      118.49      3.62 o 
   3  -8   5      148.57      132.90      3.78 o 
   4  -8   5      100.95       90.20      3.78 o 
   5  -8   5       66.86       61.13      3.41 o 
   6  -8   5        9.94        7.76      1.85 o 
   7  -8   5        0.10       -1.26      1.26 o 
   8  -8   5        0.83       -0.35      1.40 o 
   9  -8   5       22.92       19.61      2.04 o 
  10  -8   5      135.35      133.03      8.20 o 
  -7  -7   5        0.09        7.94      4.88 o 
  -6  -7   5        3.77        9.54      2.88 o 
  -5  -7   5      109.42      111.25      4.10 o 
  -4  -7   5       77.04       83.80      3.54 o 
  -3  -7   5       34.23       35.37      2.30 o 
  -2  -7   5        0.41        0.45      0.94 o 
  -1  -7   5      304.31      297.83      5.46 o 
   0  -7   5       62.18       61.49      2.88 o 
   1  -7   5       19.79       23.08      1.98 o 
   2  -7   5      187.90      178.08      4.69 o 
   3  -7   5      100.35       93.34      3.14 o 
   4  -7   5       11.35       13.48      1.88 o 
   5  -7   5        2.75        0.34      1.14 o 
   6  -7   5        2.67        4.88      1.57 o 
   7  -7   5       20.43       23.93      2.05 o 
   8  -7   5        4.04        3.27      1.24 o 
   9  -7   5      175.37      185.85      4.34 o 
  10  -7   5       49.86       54.95      2.83 o 
  -8  -6   5        2.96        4.01      1.83 o 
  -7  -6   5        0.76       -0.89      3.88 o 
  -6  -6   5        0.34        3.89      2.36 o 
  -5  -6   5       11.48        9.92      1.83 o 
  -4  -6   5        8.24        7.93      2.47 o 
  -3  -6   5       69.42       68.59      2.94 o 
  -2  -6   5       19.93       18.32      1.72 o 
  -1  -6   5        7.15        7.43      1.10 o 
   0  -6   5       21.33       28.03      1.96 o 
   1  -6   5        1.09        3.01      1.00 o 
   2  -6   5       90.31       98.82      2.77 o 
   3  -6   5      265.86      258.31      4.79 o 
   4  -6   5      133.68      135.22      3.47 o 
   5  -6   5        9.69       10.88      1.69 o 
   6  -6   5       54.00       45.84      2.23 o 
   7  -6   5       88.84       87.47      3.01 o 
   8  -6   5      161.68      179.49      3.92 o 
   9  -6   5        0.87        4.35      1.31 o 
  10  -6   5       42.63       51.52      2.80 o 
  11  -6   5        5.30        8.51      3.05 o 
  -8  -5   5       11.63       14.38      2.75 o 
  -7  -5   5       11.94       20.86      4.15 o 
  -6  -5   5       84.99       81.31      3.02 o 
  -5  -5   5        0.31        1.26      0.90 o 
  -4  -5   5        3.87        3.86      1.21 o 
  -3  -5   5       98.32       99.72      3.00 o 
  -2  -5   5      313.86      308.56      5.17 o 
  -1  -5   5       70.66       73.36      2.14 o 
   0  -5   5       17.36       15.26      1.23 o 
   1  -5   5      277.73      294.30      4.34 o 
   2  -5   5      128.09      131.02      2.91 o 
   3  -5   5      127.82      118.08      2.30 o 
   4  -5   5      316.67      294.12      3.72 o 
   5  -5   5       21.75       17.98      1.55 o 
   6  -5   5       13.79       10.73      1.38 o 
   7  -5   5        6.40        8.19      1.66 o 
   8  -5   5        8.81        7.27      1.26 o 
   9  -5   5        3.41        6.46      1.39 o 
  10  -5   5      108.74      115.59      3.52 o 
  11  -5   5       57.77       64.79      3.04 o 
  -9  -4   5       75.77       79.27      4.15 o 
  -8  -4   5       31.29       32.74      2.74 o 
  -7  -4   5      150.00      148.42      3.84 o 
  -6  -4   5       40.86       40.42      2.93 o 
  -5  -4   5       21.89       23.82      1.79 o 
  -4  -4   5       55.38       55.52      2.14 o 
  -3  -4   5       35.91       35.87      1.61 o 
  -2  -4   5        9.75        6.99      0.87 o 
  -1  -4   5       21.42       20.56      1.31 o 
   0  -4   5       84.94       89.86      2.10 o 
   1  -4   5       54.09       69.58      1.73 o 
   2  -4   5      650.88      659.41      5.93 o 
   3  -4   5       35.60       37.36      1.22 o 
   4  -4   5       10.06       12.86      0.93 o 
   5  -4   5      499.95      498.03      5.72 o 
   6  -4   5      291.02      272.04      4.74 o 
   7  -4   5        5.59        5.72      1.28 o 
   8  -4   5        0.85        2.04      1.09 o 
   9  -4   5        3.53        1.61      2.09 o 
  10  -4   5       36.05       46.78      2.65 o 
  11  -4   5       19.46       18.86      2.01 o 
  -9  -3   5       38.42       41.09      3.74 o 
  -8  -3   5        1.17        3.23      1.77 o 
  -7  -3   5       16.14       17.24      2.20 o 
  -6  -3   5        2.35        2.85      1.44 o 
  -5  -3   5      124.57      127.86      3.27 o 
  -4  -3   5       38.29       36.55      1.97 o 
  -3  -3   5       79.00       84.94      2.54 o 
  -2  -3   5       13.52       20.19      1.45 o 
  -1  -3   5        1.60        0.39      0.91 o 
   0  -3   5      279.95      300.27      3.43 o 
   1  -3   5        0.26        1.36      0.56 o 
   2  -3   5       24.09       34.11      1.19 o 
   3  -3   5      112.68       99.37      1.62 o 
   4  -3   5        6.97        6.87      0.79 o 
   5  -3   5      847.12      779.49      6.14 o 
   6  -3   5       41.56       41.46      1.72 o 
   7  -3   5        6.50        5.86      1.05 o 
   8  -3   5       13.07        8.72      1.38 o 
   9  -3   5       33.12       38.13      2.00 o 
  10  -3   5       41.35       44.68      2.66 o 
  11  -3   5       36.40       44.50      2.38 o 
  12  -3   5       99.00      145.24     19.18 o 
  -9  -2   5       58.63       51.37      4.19 o 
  -8  -2   5       34.55       34.97      3.36 o 
  -7  -2   5        7.87        7.35      1.34 o 
  -6  -2   5        1.86        0.95      0.65 o 
  -5  -2   5      295.52      292.56      4.59 o 
  -4  -2   5       86.23       91.17      4.37 o 
  -3  -2   5      355.11      378.57      4.29 o 
  -2  -2   5       68.62       66.84      1.51 o 
  -1  -2   5        1.85        0.92      0.62 o 
   0  -2   5      122.13      132.01      2.07 o 
   1  -2   5        2.97        3.32      0.66 o 
   2  -2   5        1.01        2.21      0.45 o 
   3  -2   5        0.11        1.66      0.47 o 
   4  -2   5      499.37      520.83      4.15 o 
   5  -2   5      324.62      347.57      3.58 o 
   6  -2   5       10.13        8.64      1.13 o 
   7  -2   5      360.38      346.06      4.27 o 
   8  -2   5       36.64       43.15      1.90 o 
   9  -2   5        4.80        2.84      1.09 o 
  10  -2   5        0.34        0.39      1.56 o 
  11  -2   5        7.03        8.24      2.49 o 
  12  -2   5       11.51       20.24      3.33 o 
 -10  -1   5      108.71      107.77      7.19 o 
  -9  -1   5        1.43        3.01      1.53 o 
  -8  -1   5        4.39        8.02      1.59 o 
  -7  -1   5       61.58       63.79      2.53 o 
  -6  -1   5       95.10       93.39      3.21 o 
  -5  -1   5      225.77      212.61      3.84 o 
  -4  -1   5        1.06        0.21      0.64 o 
  -3  -1   5      773.56      793.80     14.02 o 
  -2  -1   5       35.40       40.10      1.22 o 
  -1  -1   5       14.46       15.22      0.96 o 
   0  -1   5      121.88      127.54      1.92 o 
   1  -1   5      984.40     1000.14      6.71 o 
   2  -1   5      578.24      680.70      4.62 o 
   3  -1   5        0.06        1.17      0.50 o 
   4  -1   5      419.82      511.92      4.32 o 
   5  -1   5      159.03      157.38      2.92 o 
   6  -1   5      288.47      304.85      4.14 o 
   7  -1   5     1651.91     1555.36     13.19 o 
   8  -1   5       15.06       19.31      1.46 o 
   9  -1   5       12.55       12.55      1.32 o 
  10  -1   5        0.00        0.00      1.21 o 
  11  -1   5        0.97        2.52      1.92 o 
  12  -1   5      106.32      124.73      7.51 o 
 -10   0   5        3.34        3.04      1.68 o 
  -9   0   5       84.09       92.45      3.88 o 
  -8   0   5      281.07      278.63      6.00 o 
  -7   0   5        0.96       -0.33      1.30 o 
  -6   0   5      243.50      243.95      5.12 o 
  -5   0   5       58.87       63.42      2.33 o 
  -4   0   5      104.09      120.05      2.71 o 
  -3   0   5     1165.25     1185.08     12.28 o 
  -2   0   5       27.56       33.09      1.21 o 
  -1   0   5      109.15      128.25      1.73 o 
   0   0   5      694.15      762.44      5.07 o 
   1   0   5      476.88      524.62      3.47 o 
   2   0   5      914.76     1036.16      6.63 o 
   3   0   5      105.08      105.02      1.72 o 
   4   0   5       69.50       80.44      1.67 o 
   5   0   5      198.03      205.22      2.81 o 
   6   0   5       16.58       22.48      1.21 o 
   7   0   5       76.20       82.71      2.15 o 
   8   0   5       98.47       99.18      2.73 o 
   9   0   5      222.39      214.50      4.32 o 
  10   0   5       27.86       22.74      3.57 o 
  11   0   5       25.02       29.62      2.59 o 
  12   0   5        0.67        1.68      3.51 o 
 -10   1   5        2.08        1.95      1.60 o 
  -9   1   5       98.48       87.42      3.89 o 
  -8   1   5      377.84      348.97      8.25 o 
  -7   1   5        4.44        3.04      1.37 o 
  -6   1   5       55.87       58.23      2.81 o 
  -5   1   5       46.38       44.13      2.36 o 
  -4   1   5        1.97        2.45      1.15 o 
  -3   1   5       92.03       95.46      2.15 o 
  -2   1   5      110.21      118.87      1.82 o 
  -1   1   5     1651.08     1779.22     11.04 o 
   0   1   5      329.09      373.48      2.76 o 
   1   1   5        1.60       -0.24      0.24 o 
   2   1   5       78.27      114.84      1.63 o 
   3   1   5     3429.26     3690.47     22.34 o 
   4   1   5      857.24      968.11      7.21 o 
   5   1   5       46.63       53.61      1.36 o 
   6   1   5      133.81      149.14      2.49 o 
   7   1   5        5.70        5.91      0.96 o 
   8   1   5      183.82      179.61      4.09 o 
   9   1   5      707.21      678.28     14.49 o 
  10   1   5      101.87      100.08      3.53 o 
  11   1   5        5.99        6.21      2.50 o 
  12   1   5      110.06      123.64      8.65 o 
 -10   2   5        4.20        3.15      2.81 o 
  -9   2   5        7.64        5.33      1.88 o 
  -8   2   5       29.51       25.54      3.15 o 
  -7   2   5      443.73      439.15      9.09 o 
  -6   2   5      381.14      375.57      6.60 o 
  -5   2   5        0.16       -0.83      0.83 o 
  -4   2   5      119.12      125.92      2.53 o 
  -3   2   5        0.24        0.11      0.55 o 
  -2   2   5        2.27        6.14      1.10 o 
  -1   2   5      410.47      435.10      4.96 o 
   0   2   5       22.91       25.34      0.81 o 
   1   2   5      358.72      346.20      2.95 o 
   2   2   5      102.05      141.15      2.07 o 
   3   2   5      296.17      330.48      4.10 o 
   4   2   5       80.17       85.95      2.21 o 
   5   2   5       17.69       24.33      1.15 o 
   6   2   5      120.28      124.69      2.51 o 
   7   2   5      414.62      385.85     14.71 o 
   8   2   5      118.04      109.78      3.25 o 
   9   2   5       82.62       86.13      3.90 o 
  10   2   5       71.39       71.11      5.00 o 
  11   2   5      187.50      192.48      4.93 o 
  12   2   5       12.69        9.78      2.53 o 
 -10   3   5        0.00        1.74      1.63 o 
  -9   3   5        4.96        6.76      2.27 o 
  -8   3   5       23.92       20.86      3.45 o 
  -7   3   5      199.49      179.97      8.01 o 
  -6   3   5      149.14      147.31      5.25 o 
  -5   3   5        9.12        9.34      1.91 o 
  -4   3   5      288.52      281.50      5.13 o 
  -3   3   5        1.32        2.20      0.88 o 
  -2   3   5        1.23        0.16      0.67 o 
  -1   3   5      131.98      149.84      3.52 o 
   0   3   5       41.38       49.69      1.03 o 
   1   3   5       63.31       76.46      1.43 o 
   2   3   5      619.66      697.85      6.71 o 
   3   3   5        0.13        0.36      0.59 o 
   4   3   5        0.00        0.91      0.74 o 
   5   3   5      643.78      674.34      6.67 o 
   6   3   5       49.91       46.63      2.27 o 
   7   3   5      116.98      116.58      3.03 o 
   8   3   5      258.57      257.83      4.32 o 
   9   3   5      172.25      167.44      4.15 o 
  10   3   5      528.95      512.47      7.83 o 
  11   3   5      163.76      164.68      7.11 o 
  12   3   5       13.20       12.73      2.48 o 
 -10   4   5        8.87        9.61      2.54 o 
  -9   4   5        0.46        1.58      1.76 o 
  -8   4   5        7.03        5.23      1.82 o 
  -7   4   5       14.78       11.07      2.17 o 
  -6   4   5        4.41        2.83      1.42 o 
  -5   4   5      645.22      619.52     12.54 o 
  -4   4   5        0.29        1.93      1.33 o 
  -3   4   5       15.28       15.10      2.85 o 
  -2   4   5        2.70        2.96      2.25 o 
  -1   4   5       67.27       66.62      3.28 o 
   0   4   5      514.98      559.26      5.35 o 
   1   4   5       55.35       62.62      1.36 o 
   2   4   5     1148.14     1216.27      9.71 o 
   3   4   5      220.61      214.19      3.61 o 
   4   4   5       43.48       42.11      2.01 o 
   5   4   5      381.98      370.68      4.42 o 
   6   4   5      297.81      296.28      4.14 o 
   7   4   5        2.34        2.78      1.00 o 
   8   4   5       70.55       73.05      2.45 o 
   9   4   5        0.76        2.85      1.31 o 
  10   4   5        4.72        6.19      1.54 o 
  11   4   5        9.27        8.81      2.00 o 
  -9   5   5       15.54       18.11      3.12 o 
  -8   5   5        0.10       -0.63      1.39 o 
  -7   5   5       37.02       31.48      3.20 o 
  -6   5   5       12.12       12.38      2.22 o 
  -5   5   5      454.50      407.74      6.77 o 
  -3   5   5       12.95       13.48      1.82 o 
  -2   5   5       20.09       14.01      1.69 o 
  -1   5   5        7.75       11.71      0.89 o 
   0   5   5       53.90       60.85      1.41 o 
   1   5   5       10.70        9.65      0.72 o 
   2   5   5      602.87      625.32      6.56 o 
   3   5   5       74.53       78.21      2.37 o 
   4   5   5        7.57       10.04      1.34 o 
   5   5   5       41.68       41.76      3.23 o 
   6   5   5      241.75      229.84      4.68 o 
   7   5   5      275.29      275.26      3.92 o 
   8   5   5       32.73       33.07      1.90 o 
   9   5   5       24.52       20.31      1.79 o 
  10   5   5        6.70        8.59      1.67 o 
  11   5   5        2.61        1.89      2.41 o 
  -9   6   5       11.57       10.69      2.62 o 
  -8   6   5        1.45        2.10      1.71 o 
  -7   6   5       11.69       10.23      2.58 o 
  -6   6   5        1.04       -0.35      1.19 o 
  -5   6   5       68.88       52.06      4.09 o 
  -4   6   5        0.00        1.31      1.07 o 
  -3   6   5      538.88      494.33      8.56 o 
  -2   6   5      222.95      224.38      5.59 o 
  -1   6   5      173.03      170.77      2.80 o 
   0   6   5      153.36      168.91      2.37 o 
   1   6   5       49.16       38.46      1.24 o 
   2   6   5      524.26      533.29      5.62 o 
   3   6   5       48.11       37.37      4.16 o 
   4   6   5      211.10      207.78      4.14 o 
   5   6   5       14.29       21.46      1.91 o 
   6   6   5        1.29       -0.34      1.03 o 
   7   6   5        3.78        4.47      1.36 o 
   8   6   5       31.67       37.33      3.03 o 
   9   6   5       40.14       37.09      2.74 o 
  10   6   5        0.42        3.41      1.64 o 
  11   6   5        0.87        3.90      2.43 o 
  -9   7   5        1.43        2.72      1.89 o 
  -8   7   5        0.06        0.42      1.50 o 
  -7   7   5       11.95       13.48      2.41 o 
  -6   7   5        2.47        1.54      1.35 o 
  -5   7   5        0.85        2.19      1.38 o 
  -4   7   5        0.01       -0.45      1.12 o 
  -3   7   5      419.42      403.41      7.80 o 
  -2   7   5      129.02      139.44      5.60 o 
  -1   7   5       19.68       21.68      1.20 o 
   0   7   5       39.41       45.23      1.38 o 
   1   7   5      213.62      223.79      2.90 o 
   2   7   5        4.61        4.82      0.86 o 
   3   7   5       10.28       12.51      1.53 o 
   4   7   5      337.59      331.79      6.88 o 
   5   7   5      269.19      269.73      5.11 o 
   6   7   5       13.42       11.43      1.69 o 
   7   7   5       12.15       11.77      1.74 o 
   8   7   5       37.93       35.77      2.65 o 
   9   7   5        0.80       -0.32      1.54 o 
  10   7   5        8.02       14.68      2.35 o 
  -8   8   5        4.59        3.81      3.90 o 
  -7   8   5        7.61        7.28      2.20 o 
  -6   8   5       56.94       62.11      3.95 o 
  -5   8   5        5.87        9.38      2.08 o 
  -4   8   5        1.52        2.72      1.52 o 
  -3   8   5       70.26       62.05      3.32 o 
  -2   8   5       93.86       85.08      2.91 o 
  -1   8   5      172.60      168.85      2.56 o 
   0   8   5       96.71       98.67      2.01 o 
   1   8   5       90.85       89.36      2.29 o 
   2   8   5      137.54      129.76      2.81 o 
   3   8   5        3.48        1.95      1.09 o 
   4   8   5      176.34      162.90      4.69 o 
   5   8   5       15.69       15.40      1.77 o 
   6   8   5        1.19       -0.20      1.12 o 
   7   8   5        0.12        0.46      1.30 o 
   8   8   5       25.16       21.91      2.30 o 
   9   8   5        5.31        5.56      1.68 o 
  10   8   5        4.74        5.89      2.67 o 
  -8   9   5        0.09        0.87      1.77 o 
  -7   9   5        2.21        0.73      1.79 o 
  -6   9   5        6.26        4.53      3.60 o 
  -5   9   5       26.59       27.16      5.09 o 
  -4   9   5       76.85       76.84      3.90 o 
  -3   9   5        0.79       -0.86      0.86 o 
  -2   9   5       39.02       37.65      2.29 o 
  -1   9   5       36.55       33.10      1.71 o 
   0   9   5       63.61       72.59      2.44 o 
   1   9   5      122.52      120.14      3.06 o 
   2   9   5        2.98        4.27      0.94 o 
   3   9   5      269.55      241.79      4.77 o 
   4   9   5       56.17       48.94      2.77 o 
   5   9   5       81.46       70.02      2.99 o 
   6   9   5       76.98       68.98      3.10 o 
   7   9   5      105.50       99.09      3.75 o 
   8   9   5        0.02        2.37      1.95 o 
   9   9   5        2.61        7.10      1.82 o 
  -7  10   5      196.78      209.95      7.23 o 
  -6  10   5       12.48       10.24      3.54 o 
  -5  10   5        3.54        6.55      2.02 o 
  -4  10   5        5.76        7.99      1.97 o 
  -3  10   5        0.93       -0.88      1.05 o 
  -2  10   5      193.02      193.56      4.46 o 
  -1  10   5       48.08       44.88      2.28 o 
   0  10   5      214.30      211.66      4.18 o 
   1  10   5       17.03       22.84      2.39 o 
   2  10   5       13.73       14.05      1.54 o 
   3  10   5        0.05       -0.93      0.93 o 
   4  10   5        2.08        2.65      1.29 o 
   5  10   5        0.23        0.79      1.21 o 
   6  10   5        2.41        4.56      2.03 o 
   7  10   5       98.73      101.42      3.92 o 
   8  10   5        0.00        1.90      1.55 o 
   9  10   5        9.84       16.87      2.17 o 
  -7  11   5      321.83      372.64     14.29 o 
  -6  11   5        0.00       -1.50      1.50 o 
  -5  11   5        4.72        3.85      1.93 o 
  -4  11   5        2.90        0.37      1.35 o 
  -3  11   5        1.83        2.80      1.93 o 
  -2  11   5       20.77       22.91      2.04 o 
  -1  11   5       76.88       74.61      3.22 o 
   0  11   5        0.01       -1.02      1.02 o 
   1  11   5        9.13        7.35      1.23 o 
   2  11   5        0.03        1.34      1.68 o 
   3  11   5       25.74       21.75      2.44 o 
   4  11   5        1.63        1.84      1.30 o 
   5  11   5       24.72       28.18      2.56 o 
   6  11   5       12.03       14.06      2.08 o 
   7  11   5      129.56      142.47      4.74 o 
   8  11   5       15.94       18.38      2.82 o 
  -6  12   5        8.56        3.95      4.46 o 
  -5  12   5        6.75        9.51      5.40 o 
  -4  12   5        0.05       -1.11      1.23 o 
  -3  12   5        0.39       -1.05      1.75 o 
  -2  12   5        0.94        2.13      3.88 o 
  -1  12   5        1.08        0.64      1.26 o 
   0  12   5      112.00      107.56      4.15 o 
   1  12   5        1.53        0.87      1.29 o 
   2  12   5       33.98       37.34      3.70 o 
   3  12   5      134.96      130.05      4.63 o 
   4  12   5        2.63        4.72      1.85 o 
   5  12   5       21.59       28.93      2.80 o 
   6  12   5        3.80        7.64      3.41 o 
   7  12   5        9.48       19.06      2.54 o 
  -4  13   5        0.15        0.16      1.84 o 
  -3  13   5       45.47       42.91      3.60 o 
  -2  13   5       19.10       17.07      3.71 o 
  -1  13   5       13.56       12.48      2.09 o 
   0  13   5        0.12       -0.11      1.31 o 
   1  13   5        7.79        6.74      1.74 o 
   2  13   5        3.83        4.98      3.88 o 
   3  13   5       23.00       18.07      3.25 o 
   4  13   5       17.91       24.81      6.98 o 
   5  13   5        7.73       14.01      3.16 o 
  -2  14   5        1.13       -0.93      1.33 o 
  -1  14   5       16.83       15.00      2.24 o 
   0  14   5        1.33        0.01      2.02 o 
   1  14   5        2.40        4.85      5.09 o 
   2  14   5       77.25       81.10      9.07 o 
   0 -12   6       55.48       55.76      4.80 o 
   1 -12   6        8.70       11.91      2.11 o 
   2 -12   6        2.32        2.94      1.98 o 
   3 -12   6        5.17        3.41      2.02 o 
   4 -12   6        6.26        3.91      2.17 o 
  -3 -11   6        1.04        2.09      2.23 o 
  -2 -11   6       24.69       32.50      3.22 o 
  -1 -11   6      169.17      168.05      5.80 o 
   0 -11   6        1.09        3.46      1.94 o 
   1 -11   6       20.44       19.94      2.01 o 
   2 -11   6       12.63       14.94      2.59 o 
   3 -11   6        1.40        0.34      2.00 o 
   4 -11   6        0.05        2.07      1.96 o 
   5 -11   6        8.80       10.51      2.57 o 
   6 -11   6      218.43      230.46      7.13 o 
  -4 -10   6        6.53       10.63      4.13 o 
  -3 -10   6        1.39        4.73      2.18 o 
  -2 -10   6       19.28       14.68      3.34 o 
  -1 -10   6       13.42       13.28      1.98 o 
   0 -10   6       75.49       87.13      3.26 o 
   1 -10   6      100.17       92.39      3.32 o 
   2 -10   6       70.28       66.39      3.25 o 
   3 -10   6        7.04       10.72      2.45 o 
   4 -10   6        0.39       -0.98      1.47 o 
   5 -10   6       16.84       16.06      2.46 o 
   6 -10   6       46.83       33.74      3.42 o 
   7 -10   6        2.59        3.63      1.97 o 
  -5  -9   6       79.08      100.03     10.97 o 
  -4  -9   6      125.92      129.34      5.85 o 
  -3  -9   6        6.23        5.86      1.59 o 
  -2  -9   6       46.07       43.83      2.99 o 
  -1  -9   6        1.77        3.00      1.69 o 
   0  -9   6       71.29       77.28      2.94 o 
   1  -9   6      146.55      144.54      4.34 o 
   2  -9   6      141.30      130.12      4.68 o 
   3  -9   6       68.14       59.31      3.47 o 
   4  -9   6        0.24       -1.06      1.43 o 
   5  -9   6        1.09        0.83      1.47 o 
   6  -9   6       18.83       19.80      3.46 o 
   7  -9   6        7.54        8.32      2.27 o 
   8  -9   6       93.03      103.39      7.15 o 
  -6  -8   6       25.60       23.25      4.96 o 
  -5  -8   6        0.38        0.50      1.67 o 
  -4  -8   6       10.75       12.17      2.64 o 
  -3  -8   6       60.69       59.53      2.94 o 
  -2  -8   6        5.90        5.59      1.42 o 
  -1  -8   6       29.85       33.68      2.47 o 
   0  -8   6       28.49       29.71      2.16 o 
   1  -8   6       16.26       17.57      1.99 o 
   2  -8   6       96.94      104.49      3.53 o 
   3  -8   6       30.57       35.71      2.58 o 
   4  -8   6        1.14        0.57      1.37 o 
   5  -8   6      124.74      111.81      4.44 o 
   6  -8   6        0.67        0.86      1.66 o 
   7  -8   6       89.83      107.11      4.62 o 
   8  -8   6       53.88       50.53      3.97 o 
   9  -8   6        0.08        1.15      1.70 o 
  -7  -7   6        0.33        2.81      4.13 o 
  -6  -7   6       23.28       24.33      3.31 o 
  -5  -7   6        6.14        9.11      1.63 o 
  -4  -7   6        1.75        3.15      1.34 o 
  -3  -7   6       67.62       63.35      2.88 o 
  -2  -7   6       56.32       57.13      2.72 o 
  -1  -7   6       31.57       28.84      2.23 o 
   0  -7   6        0.02       -0.12      1.00 o 
   1  -7   6        9.21        7.22      1.61 o 
   2  -7   6      370.12      369.28      6.64 o 
   3  -7   6       98.30       97.07      3.70 o 
   4  -7   6      104.76       91.42      3.83 o 
   5  -7   6        1.35       -1.07      1.63 o 
   6  -7   6        0.21        0.64      1.37 o 
   7  -7   6        2.51        2.40      1.49 o 
   8  -7   6        4.57        6.58      1.99 o 
   9  -7   6      301.96      316.27      9.52 o 
  10  -7   6       46.98       53.89      2.91 o 
  -7  -6   6        2.42        2.97      3.31 o 
  -6  -6   6       34.10       39.46      3.97 o 
  -5  -6   6        8.70       15.46      1.97 o 
  -4  -6   6       20.70       19.08      2.12 o 
  -3  -6   6       15.46       17.47      1.74 o 
  -2  -6   6        1.09        1.58      0.97 o 
  -1  -6   6        4.54        5.44      1.20 o 
   0  -6   6        5.21        1.21      1.08 o 
   1  -6   6      279.85      264.96      5.12 o 
   2  -6   6      236.44      216.74      4.60 o 
   3  -6   6        0.27       -0.08      0.85 o 
   4  -6   6      335.50      374.90      6.37 o 
   5  -6   6      110.03       98.27      3.80 o 
   6  -6   6        8.88       10.70      3.69 o 
   7  -6   6      115.89      110.95      3.35 o 
   8  -6   6       36.84       40.22      2.91 o 
   9  -6   6        3.19        0.32      1.12 o 
  10  -6   6      134.65      131.72      3.84 o 
  -8  -5   6       34.57       30.79      3.66 o 
  -7  -5   6        0.48        2.49      1.94 o 
  -6  -5   6       81.09       79.76      5.07 o 
  -5  -5   6        0.34        1.53      1.13 o 
  -4  -5   6        5.74        7.51      1.51 o 
  -3  -5   6       19.85       21.01      1.85 o 
  -2  -5   6       39.59       42.24      2.16 o 
  -1  -5   6      112.37      128.77      2.61 o 
   0  -5   6        2.90        6.28      1.03 o 
   1  -5   6       11.65       16.09      1.45 o 
   2  -5   6       20.94       22.98      1.68 o 
   3  -5   6       14.97       20.28      1.61 o 
   4  -5   6     1065.93      975.63     12.19 o 
   5  -5   6       50.09       43.23      2.04 o 
   6  -5   6      373.63      367.76      5.99 o 
   7  -5   6       11.63       10.60      2.41 o 
   8  -5   6        5.36        4.49      1.32 o 
   9  -5   6       61.24       65.29      2.71 o 
  10  -5   6       90.30      105.17      3.45 o 
  11  -5   6       86.91      105.62      3.70 o 
  -8  -4   6        6.66        8.60      2.32 o 
  -7  -4   6        2.47        3.85      1.73 o 
  -6  -4   6      113.67      112.30      3.28 o 
  -5  -4   6        1.07        2.78      1.28 o 
  -4  -4   6       51.34       48.65      2.15 o 
  -3  -4   6       62.03       62.56      2.04 o 
  -2  -4   6       67.33       64.57      2.31 o 
  -1  -4   6      359.20      349.32      3.49 o 
   0  -4   6       49.67       50.93      1.73 o 
   1  -4   6       11.39       18.18      1.24 o 
   2  -4   6       24.66       21.68      1.32 o 
   3  -4   6       14.20       19.16      1.04 o 
   4  -4   6      171.70      181.27      2.61 o 
   5  -4   6       12.18       10.13      1.22 o 
   6  -4   6      147.94      157.19      4.19 o 
   7  -4   6       11.47       10.79      1.50 o 
   8  -4   6      174.92      173.37      3.74 o 
   9  -4   6       27.91       26.92      2.04 o 
  10  -4   6       10.14        6.99      1.96 o 
  11  -4   6        4.35        7.06      1.61 o 
  -9  -3   6       15.13       17.50      2.86 o 
  -8  -3   6       45.87       44.50      3.29 o 
  -7  -3   6       25.19       24.67      2.52 o 
  -6  -3   6       24.39       21.05      2.30 o 
  -5  -3   6        3.95        4.29      1.37 o 
  -4  -3   6      293.32      280.89      4.73 o 
  -3  -3   6        9.14        9.98      1.29 o 
  -2  -3   6        2.36        2.21      0.82 o 
  -1  -3   6       11.16       13.81      1.03 o 
   0  -3   6      411.15      431.24      4.55 o 
   1  -3   6      496.06      550.21      5.27 o 
   2  -3   6       47.71       46.89      1.20 o 
   3  -3   6       11.99        5.78      0.70 o 
   4  -3   6        0.13        0.59      0.80 o 
   5  -3   6       23.53       25.91      1.35 o 
   6  -3   6     1266.28     1111.40      9.99 o 
   7  -3   6        1.48       -0.79      0.84 o 
   8  -3   6       45.13       45.46      1.96 o 
   9  -3   6       36.97       41.49      2.04 o 
  10  -3   6       14.09       20.43      1.70 o 
  11  -3   6       50.29       58.41      2.63 o 
  -9  -2   6       44.18       44.82      4.17 o 
  -8  -2   6       90.01       87.71      4.59 o 
  -7  -2   6       59.01       60.38      3.31 o 
  -6  -2   6       15.26       16.29      2.03 o 
  -5  -2   6        5.13        8.02      2.16 o 
  -4  -2   6      126.46      126.89      3.69 o 
  -3  -2   6        9.19       11.00      1.30 o 
  -2  -2   6        1.94        1.02      0.73 o 
  -1  -2   6      109.02      121.47      2.43 o 
   0  -2   6       75.12       88.65      1.89 o 
   1  -2   6      170.10      194.82      2.74 o 
   2  -2   6       68.88       75.93      1.44 o 
   3  -2   6      257.16      288.86      2.88 o 
   4  -2   6      271.57      254.88      2.82 o 
   5  -2   6       13.96       14.66      1.07 o 
   6  -2   6       10.68       17.92      1.37 o 
   7  -2   6       99.17      103.46      2.67 o 
   8  -2   6      350.85      345.42      4.52 o 
   9  -2   6        3.46        4.23      1.12 o 
  10  -2   6       69.28       66.36      2.42 o 
  11  -2   6        0.00        3.91      1.84 o 
  12  -2   6       11.16        9.18      2.94 o 
  -9  -1   6       39.45       39.19      5.52 o 
  -8  -1   6       35.48       32.39      3.57 o 
  -7  -1   6      104.63      105.30      3.66 o 
  -6  -1   6       23.80       27.49      2.51 o 
  -5  -1   6        2.09        5.93      1.83 o 
  -4  -1   6        3.92        5.26      0.89 o 
  -3  -1   6       39.38       43.40      1.59 o 
  -2  -1   6      118.42      124.39      2.16 o 
  -1  -1   6      255.01      281.14      3.17 o 
   0  -1   6        0.04        0.24      0.34 o 
   1  -1   6        0.49        3.26      0.52 o 
   2  -1   6      401.09      503.18      3.87 o 
   3  -1   6      354.83      390.92      3.37 o 
   4  -1   6       21.51       22.81      1.10 o 
   5  -1   6        1.74        2.43      0.76 o 
   6  -1   6        6.46        5.85      1.06 o 
   7  -1   6      205.22      182.68      3.12 o 
   8  -1   6      237.54      213.33      3.44 o 
   9  -1   6        3.17        2.77      1.08 o 
  10  -1   6       14.67       15.82      2.08 o 
  11  -1   6       23.50       24.16      2.45 o 
  12  -1   6        0.41        1.33      2.73 o 
  -9   0   6        2.90        3.08      1.57 o 
  -8   0   6      210.78      224.49      6.62 o 
  -7   0   6        3.16        4.02      1.31 o 
  -6   0   6       26.76       29.51      2.39 o 
  -5   0   6       33.07       35.77      3.15 o 
  -4   0   6       12.21        9.52      1.35 o 
  -3   0   6       25.78       27.03      1.40 o 
  -2   0   6       29.82       26.89      0.93 o 
  -1   0   6      463.72      490.31      4.27 o 
   0   0   6       13.43       13.57      0.71 o 
   1   0   6       24.61       18.86      0.75 o 
   2   0   6      270.44      263.34      2.61 o 
   3   0   6      133.87      139.98      1.96 o 
   4   0   6      162.96      200.27      2.68 o 
   5   0   6      568.49      588.42      5.91 o 
   6   0   6        0.93        0.12      0.76 o 
   7   0   6        1.09        1.35      0.82 o 
   8   0   6        9.75        7.01      1.08 o 
   9   0   6       79.14       78.92      3.18 o 
  10   0   6      140.53      140.48      4.17 o 
  11   0   6       19.45       21.77      3.20 o 
  12   0   6        0.00        1.48      1.82 o 
  -9   1   6       14.50       13.95      2.33 o 
  -8   1   6       18.81       18.63      2.63 o 
  -7   1   6        4.52        1.66      1.51 o 
  -6   1   6       32.08       42.87      3.74 o 
  -5   1   6      188.48      191.25      4.47 o 
  -4   1   6        0.01        0.35      0.95 o 
  -3   1   6       10.06        9.81      1.00 o 
  -2   1   6       11.04       12.92      0.72 o 
  -1   1   6      147.75      146.38      1.66 o 
   0   1   6      202.84      196.98      2.15 o 
   1   1   6      560.80      642.23      4.84 o 
   2   1   6        0.30        0.09      0.41 o 
   3   1   6       16.83       23.40      0.98 o 
   4   1   6      114.34      140.47      2.18 o 
   5   1   6        2.02        2.97      0.67 o 
   6   1   6       15.58       17.23      1.10 o 
   7   1   6       41.25       37.80      1.66 o 
   8   1   6        1.64        1.04      1.25 o 
   9   1   6      565.50      519.25      7.68 o 
  10   1   6       12.07       12.94      1.90 o 
  11   1   6        9.87       11.81      1.82 o 
  12   1   6        8.50        7.17      2.18 o 
  -9   2   6        0.67        4.63      1.98 o 
  -8   2   6        6.43        3.79      3.09 o 
  -7   2   6        3.11        4.74      1.70 o 
  -6   2   6      243.36      232.65     10.46 o 
  -5   2   6      468.36      462.18      7.29 o 
  -4   2   6       42.91       38.57      2.29 o 
  -3   2   6      155.82      145.54      3.62 o 
  -2   2   6       15.86       11.62      1.31 o 
  -1   2   6      853.08      908.06      9.19 o 
   0   2   6       66.92       74.53      1.25 o 
   1   2   6     2384.81     2672.92     16.15 o 
   2   2   6      283.89      280.04      2.95 o 
   3   2   6      178.62      183.64      2.26 o 
   4   2   6      188.00      189.88      3.75 o 
   5   2   6        3.22        3.89      0.59 o 
   6   2   6      113.96      114.05      3.94 o 
   7   2   6      135.14      142.15      5.86 o 
   8   2   6      265.77      238.96      5.91 o 
   9   2   6      152.70      158.46      5.12 o 
  10   2   6       94.96       82.39      3.23 o 
  11   2   6      121.78      109.31      3.88 o 
  12   2   6        6.46        5.16      2.43 o 
  -9   3   6        9.05        6.52      2.12 o 
  -8   3   6        0.83        1.99      1.66 o 
  -7   3   6       23.06       22.49      4.44 o 
  -6   3   6      113.42      102.11      4.59 o 
  -5   3   6       54.06       51.43      2.68 o 
  -4   3   6       46.39       42.88      2.52 o 
  -3   3   6       34.79       39.28      2.69 o 
  -2   3   6        6.79       10.90      1.91 o 
  -1   3   6       23.14       32.13      1.05 o 
   0   3   6        1.31        1.32      0.40 o 
   1   3   6      865.83      936.62      6.50 o 
   2   3   6      509.62      511.54      4.20 o 
   3   3   6       13.66       10.07      0.98 o 
   4   3   6       11.49       11.27      1.30 o 
   5   3   6      135.43      134.12      2.75 o 
   6   3   6      204.72      210.53      3.61 o 
   7   3   6       15.78       17.53      1.54 o 
   8   3   6        0.83       -0.51      1.03 o 
   9   3   6        2.08        1.07      1.27 o 
  10   3   6      111.82      114.99      3.75 o 
  11   3   6       78.78       82.09      3.45 o 
  12   3   6        0.03        2.37      2.09 o 
  -9   4   6        8.31        6.59      2.28 o 
  -8   4   6        3.57        1.98      3.48 o 
  -7   4   6        7.92        5.04      2.35 o 
  -6   4   6       22.39       22.69      2.69 o 
  -5   4   6        2.99        1.04      1.42 o 
  -4   4   6      327.96      310.14      5.77 o 
  -3   4   6      573.24      544.37      8.96 o 
  -2   4   6      517.08      530.18      8.40 o 
  -1   4   6      992.45     1000.77     12.10 o 
   0   4   6       27.52       18.67      0.90 o 
   1   4   6      648.57      678.91      5.76 o 
   2   4   6        2.48        1.08      0.59 o 
   3   4   6      259.95      278.34      4.47 o 
   4   4   6      221.55      198.15      3.91 o 
   5   4   6       95.43       94.55      2.26 o 
   6   4   6      164.28      137.03      2.90 o 
   7   4   6      109.59      107.24      2.69 o 
   8   4   6      396.83      376.57      5.29 o 
   9   4   6       13.10       11.42      1.85 o 
  10   4   6       32.34       32.89      2.64 o 
  11   4   6       17.10       19.47      2.15 o 
  -9   5   6       16.21       14.89      2.92 o 
  -8   5   6        0.00        0.60      1.53 o 
  -7   5   6        4.53        6.92      2.02 o 
  -6   5   6       24.99       25.93      2.76 o 
  -5   5   6        0.11       -0.26      1.15 o 
  -4   5   6       59.21       53.27      3.07 o 
  -3   5   6      433.77      436.82      7.99 o 
  -2   5   6      191.33      209.64      5.03 o 
  -1   5   6      103.55      112.25      5.13 o 
   0   5   6      445.91      516.98      4.82 o 
   1   5   6        0.31        0.85      0.45 o 
   2   5   6       24.27       18.43      1.29 o 
   3   5   6       33.08       43.02      2.06 o 
   4   5   6     1080.28     1073.71     11.15 o 
   5   5   6       18.28       16.76      2.14 o 
   6   5   6       26.98       26.77      2.12 o 
   7   5   6       42.28       38.09      1.61 o 
   8   5   6       70.75       67.26      2.25 o 
   9   5   6        2.46        2.96      1.06 o 
  10   5   6        0.04        0.08      1.82 o 
  11   5   6        8.29       11.28      4.16 o 
  -9   6   6        0.20        1.09      1.75 o 
  -8   6   6        1.47        4.91      2.28 o 
  -7   6   6        3.69        2.97      1.68 o 
  -6   6   6        0.03       -0.54      1.16 o 
  -5   6   6      110.77      105.13      4.46 o 
  -4   6   6       81.24       73.99      3.57 o 
  -3   6   6      173.75      167.33      4.95 o 
  -2   6   6       15.52       12.23      3.08 o 
  -1   6   6      331.21      319.82      4.26 o 
   0   6   6       45.23       48.38      2.16 o 
   1   6   6      197.15      192.35      2.63 o 
   2   6   6        0.70        0.99      0.66 o 
   3   6   6      274.83      254.97      4.45 o 
   4   6   6      550.35      551.51      7.21 o 
   5   6   6      133.21      126.30      3.51 o 
   6   6   6      179.56      168.23      4.17 o 
   7   6   6       17.25       13.69      1.83 o 
   8   6   6        3.02        3.73      1.47 o 
   9   6   6       10.55       13.35      1.91 o 
  10   6   6       78.72       76.58      4.09 o 
  11   6   6       21.03       16.82      3.55 o 
  -8   7   6        0.39       -0.16      1.65 o 
  -7   7   6       29.96       31.40      3.50 o 
  -6   7   6        4.45        7.58      3.82 o 
  -5   7   6       33.00       32.37      3.03 o 
  -4   7   6        2.59        2.24      1.83 o 
  -3   7   6        0.06       -0.55      1.03 o 
  -2   7   6       11.31       14.12      4.71 o 
  -1   7   6      497.67      495.93      8.27 o 
   0   7   6       65.24       68.00      2.04 o 
   1   7   6      134.93      130.74      2.63 o 
   2   7   6       66.88       68.57      2.10 o 
   3   7   6        5.06        5.05      1.27 o 
   4   7   6      121.86      120.49      3.38 o 
   5   7   6        7.48        5.30      1.33 o 
   6   7   6       96.49       91.96      3.33 o 
   7   7   6        8.96        9.21      1.71 o 
   8   7   6        5.86        3.74      1.53 o 
   9   7   6        2.21        5.47      1.60 o 
  10   7   6       17.98       23.72      3.25 o 
  -8   8   6       31.48       39.02      4.16 o 
  -7   8   6        1.02        0.65      1.57 o 
  -6   8   6        0.15       -0.07      1.52 o 
  -5   8   6        0.74        2.83      1.53 o 
  -4   8   6        5.46        3.72      1.67 o 
  -3   8   6      108.88      102.06      6.80 o 
  -2   8   6        0.59       -0.70      1.00 o 
  -1   8   6      220.00      206.34      5.16 o 
   0   8   6      589.62      579.91      6.03 o 
   1   8   6        0.01       -0.37      1.03 o 
   2   8   6       73.34       75.43      2.27 o 
   3   8   6        0.03        0.52      1.00 o 
   4   8   6       15.34       18.87      1.83 o 
   5   8   6        6.97        7.53      1.51 o 
   6   8   6      100.25       92.82      4.51 o 
   7   8   6        0.53        1.68      1.28 o 
   8   8   6       29.70       30.37      2.60 o 
   9   8   6        1.36        2.80      1.67 o 
  10   8   6        3.81       14.92      2.32 o 
  -7   9   6        9.10        6.04      2.55 o 
  -6   9   6        4.18        5.71      2.19 o 
  -5   9   6       35.72       38.48      3.65 o 
  -4   9   6        6.22        7.76      1.97 o 
  -3   9   6       29.70       34.13      3.04 o 
  -2   9   6       30.61       26.90      2.64 o 
  -1   9   6        6.97        7.18      1.32 o 
   0   9   6       28.09       30.42      2.39 o 
   1   9   6       24.95       26.45      1.84 o 
   2   9   6        0.24        0.21      0.96 o 
   3   9   6       12.81       13.61      1.67 o 
   4   9   6        0.86        1.51      2.24 o 
   5   9   6       56.82       55.30      2.82 o 
   6   9   6       29.57       28.93      2.47 o 
   7   9   6       72.58       67.58      3.32 o 
   8   9   6       16.11       15.36      2.18 o 
   9   9   6        1.30        3.32      1.61 o 
  -7  10   6       19.64       23.36      5.80 o 
  -6  10   6        2.18        3.51      2.01 o 
  -5  10   6        4.86        3.90      1.95 o 
  -4  10   6        3.36        3.63      1.75 o 
  -3  10   6        4.48        3.73      1.68 o 
  -2  10   6        1.27       -0.21      2.35 o 
  -1  10   6       21.74       19.14      2.25 o 
   0  10   6       25.96       21.52      2.17 o 
   1  10   6       16.56       18.55      1.77 o 
   2  10   6      783.70      761.72      9.16 o 
   3  10   6       11.83        9.69      2.03 o 
   4  10   6       14.66       17.61      1.93 o 
   5  10   6       40.67       42.62      2.71 o 
   6  10   6       19.15       25.17      2.51 o 
   7  10   6        5.25        4.30      1.56 o 
   8  10   6        3.13        4.03      1.65 o 
   9  10   6        3.99       12.11      2.24 o 
  -6  11   6       54.03       58.27      7.07 o 
  -5  11   6       16.48       17.85      2.93 o 
  -4  11   6       85.02       78.13      6.49 o 
  -3  11   6       26.11       27.56      4.20 o 
  -2  11   6        8.57        5.27      1.58 o 
  -1  11   6       14.48       18.27      2.91 o 
   0  11   6        4.01        3.68      1.46 o 
   1  11   6       13.53       12.49      1.92 o 
   2  11   6      390.65      366.65      6.07 o 
   3  11   6        1.71        3.97      1.57 o 
   4  11   6       37.26       32.99      2.51 o 
   5  11   6       56.85       57.97      3.07 o 
   6  11   6        0.34        1.59      1.40 o 
   7  11   6       33.25       35.27      2.98 o 
   8  11   6        1.16        4.23      2.94 o 
  -5  12   6      127.93      133.87      5.90 o 
  -4  12   6        0.01        1.17      1.70 o 
  -3  12   6        4.82        2.97      2.14 o 
  -2  12   6       25.17       19.63      2.62 o 
  -1  12   6       43.69       39.08      5.39 o 
   0  12   6        1.12        1.24      1.39 o 
   1  12   6        0.56       -0.50      1.22 o 
   2  12   6        0.81        2.28      2.00 o 
   3  12   6       15.89       11.97      2.81 o 
   4  12   6      174.92      197.95     10.74 o 
   5  12   6       54.92       63.34      3.87 o 
   6  12   6       27.39       28.58      2.89 o 
   7  12   6      107.30      123.53      4.67 o 
  -4  13   6       13.85       15.77      3.84 o 
  -3  13   6       50.56       52.14      4.04 o 
  -2  13   6       29.17       29.34      3.19 o 
  -1  13   6        0.85       -0.85      3.70 o 
   0  13   6        2.91        1.85      1.42 o 
   1  13   6        5.48        3.69      1.65 o 
   2  13   6        3.81        6.03      2.51 o 
   3  13   6        0.01       -0.17      2.25 o 
   4  13   6      191.96      193.06      9.89 o 
   5  13   6        5.56        4.20      4.05 o 
  -2  14   6        1.19        1.85      2.33 o 
  -1  14   6        0.55       -0.48      2.72 o 
   0  14   6        0.89       -0.11      1.46 o 
   1  14   6        5.15        4.85      1.85 o 
   2  14   6        8.56       12.30      3.09 o 
   3  14   6       57.79       60.37      5.71 o 
  -1 -11   7      151.29      146.33      4.46 o 
   0 -11   7      115.46      104.85      3.79 o 
   1 -11   7       50.54       55.79      4.08 o 
   2 -11   7        1.35        5.34      2.06 o 
   3 -11   7        0.19        0.34      1.68 o 
   4 -11   7        7.49        4.13      2.00 o 
   5 -11   7        7.47        6.98      4.03 o 
  -3 -10   7        4.15        4.50      1.97 o 
  -2 -10   7        9.87       14.45      2.04 o 
  -1 -10   7       33.00       30.96      2.52 o 
   0 -10   7        7.53       10.48      1.76 o 
   1 -10   7      127.49      129.90      4.06 o 
   2 -10   7       57.96       56.10      3.33 o 
   3 -10   7        2.50        3.00      1.80 o 
   4 -10   7       31.17       23.71      3.32 o 
   5 -10   7        0.02       -1.46      1.46 o 
   6 -10   7       95.72      100.37      4.86 o 
   7 -10   7        0.94        1.52      1.77 o 
  -4  -9   7        4.01        2.37      1.77 o 
  -3  -9   7       43.26       46.68      5.17 o 
  -2  -9   7        1.36        0.81      2.15 o 
  -1  -9   7        6.45        8.80      1.54 o 
   0  -9   7       10.98       11.85      1.71 o 
   1  -9   7      528.37      526.04      8.67 o 
   2  -9   7       58.89       49.75      3.03 o 
   3  -9   7       63.11       69.94      4.48 o 
   4  -9   7       56.02       55.87      5.02 o 
   5  -9   7       27.53       28.00      3.05 o 
   6  -9   7       42.22       40.85      3.64 o 
   7  -9   7       72.69       80.48      4.30 o 
   8  -9   7      122.48      135.49      5.64 o 
  -5  -8   7        1.76        0.50      5.22 o 
  -4  -8   7       70.77       85.60      6.39 o 
  -3  -8   7       24.27       23.35      2.51 o 
  -2  -8   7        1.60        2.79      1.34 o 
  -1  -8   7       38.40       41.97      2.55 o 
   0  -8   7       33.18       27.04      2.16 o 
   1  -8   7       81.34       75.08      3.28 o 
   2  -8   7        6.12        6.41      1.65 o 
   3  -8   7      171.11      175.22      6.80 o 
   4  -8   7       78.22       75.74      3.73 o 
   5  -8   7        4.18        4.01      1.66 o 
   6  -8   7        0.43        0.02      1.37 o 
   7  -8   7       10.46       10.16      2.41 o 
   8  -8   7       11.77       11.28      2.55 o 
   9  -8   7        0.77        0.31      1.80 o 
  -6  -7   7        1.35        4.52      2.06 o 
  -5  -7   7        0.00        1.13      1.67 o 
  -4  -7   7        0.11        5.24      2.87 o 
  -3  -7   7        0.15        1.71      1.16 o 
  -2  -7   7       90.56       92.11      3.38 o 
  -1  -7   7       45.86       42.00      2.49 o 
   0  -7   7       22.06       19.04      1.79 o 
   1  -7   7      160.12      137.58      4.03 o 
   2  -7   7      136.91      121.10      3.82 o 
   3  -7   7     1274.02     1150.11     17.76 o 
   4  -7   7        8.51        6.49      1.54 o 
   5  -7   7       41.33       41.81      3.06 o 
   6  -7   7       68.81       70.62      3.66 o 
   7  -7   7       26.44       24.60      3.11 o 
   8  -7   7      143.93      134.74      5.23 o 
   9  -7   7      118.80      121.67      5.76 o 
  10  -7   7        0.63        2.49      2.36 o 
  -7  -6   7       45.52       46.73      4.57 o 
  -6  -6   7        4.69        6.65      2.33 o 
  -5  -6   7        5.35        8.39      4.73 o 
  -4  -6   7       25.93       25.03      2.46 o 
  -3  -6   7       67.37       60.81      2.80 o 
  -2  -6   7      236.67      210.69      4.76 o 
  -1  -6   7       28.56       32.18      2.29 o 
   0  -6   7        4.28        3.37      1.69 o 
   1  -6   7       18.45       16.82      1.87 o 
   2  -6   7        4.03        1.53      1.13 o 
   3  -6   7        0.17        0.71      0.84 o 
   4  -6   7       13.54       15.32      1.79 o 
   5  -6   7       69.34       61.46      5.66 o 
   6  -6   7        0.16        1.28      1.31 o 
   7  -6   7       99.38       92.93      4.17 o 
   8  -6   7        0.37       -0.73      1.48 o 
   9  -6   7      107.01      105.53      3.34 o 
  10  -6   7       31.02       29.72      2.39 o 
  -7  -5   7        2.05        3.54      2.02 o 
  -6  -5   7       13.40       17.88      3.00 o 
  -5  -5   7       41.21       45.82      2.99 o 
  -4  -5   7       24.08       20.80      2.22 o 
  -3  -5   7       26.71       30.45      3.17 o 
  -2  -5   7       73.50       59.97      4.63 o 
  -1  -5   7       41.41       38.00      2.41 o 
   0  -5   7      441.31      417.12      5.01 o 
   1  -5   7       47.47       38.58      2.36 o 
   2  -5   7        1.95        0.05      1.04 o 
   3  -5   7       63.38       64.90      3.55 o 
   4  -5   7      256.17      248.54      4.88 o 
   5  -5   7     1203.93     1095.21     20.34 o 
   6  -5   7       99.60      105.67      5.70 o 
   7  -5   7      137.89      148.36      3.87 o 
   8  -5   7      256.74      258.35      5.28 o 
   9  -5   7       17.02       14.87      2.05 o 
  10  -5   7      122.17      144.92      4.53 o 
  11  -5   7        3.69        4.37      2.80 o 
  -8  -4   7       42.21       41.83      3.14 o 
  -7  -4   7        3.78        4.91      1.85 o 
  -6  -4   7        9.78       11.36      2.19 o 
  -5  -4   7        1.27        2.56      1.44 o 
  -4  -4   7        5.43        7.59      1.30 o 
  -3  -4   7        2.61        1.87      0.90 o 
  -2  -4   7        0.13        0.97      0.70 o 
  -1  -4   7      110.30      108.95      2.11 o 
   0  -4   7        1.81        4.37      0.95 o 
   1  -4   7       18.83       19.83      1.40 o 
   2  -4   7        2.13        3.42      0.94 o 
   3  -4   7       66.02       62.93      2.23 o 
   4  -4   7       60.00       65.10      2.33 o 
   5  -4   7        0.34        4.60      0.97 o 
   6  -4   7       29.48       41.34      2.35 o 
   7  -4   7      238.88      239.47      4.73 o 
   8  -4   7       79.79       79.84      3.04 o 
   9  -4   7        2.53        3.33      1.17 o 
  10  -4   7       13.65       11.55      1.79 o 
  11  -4   7       24.88       22.91      2.54 o 
  -8  -3   7       31.64       34.04      3.08 o 
  -7  -3   7        4.53        5.26      1.89 o 
  -6  -3   7        1.34        0.62      1.51 o 
  -5  -3   7        1.14        0.77      1.35 o 
  -4  -3   7        7.57        9.49      2.11 o 
  -3  -3   7       24.36       24.03      1.78 o 
  -2  -3   7      140.68      133.89      3.01 o 
  -1  -3   7       17.02       17.81      1.28 o 
   0  -3   7        1.60        1.09      0.82 o 
   1  -3   7       14.45       22.03      1.37 o 
   2  -3   7      224.04      230.51      3.35 o 
   3  -3   7      315.70      306.75      3.40 o 
   4  -3   7      343.30      338.14      3.73 o 
   5  -3   7      160.76      175.79      2.95 o 
   6  -3   7      997.00      890.34     18.50 o 
   7  -3   7      257.57      246.98      4.13 o 
   8  -3   7        0.30       -0.38      0.92 o 
   9  -3   7       23.89       23.99      1.72 o 
  10  -3   7       16.92       18.71      2.17 o 
  11  -3   7        0.93        3.89      2.44 o 
  -8  -2   7       47.94       50.57      5.44 o 
  -7  -2   7        2.25        1.71      1.68 o 
  -6  -2   7       56.78       57.92      3.28 o 
  -5  -2   7        3.63        2.68      1.78 o 
  -4  -2   7       75.46       76.67      4.75 o 
  -3  -2   7        1.41        0.88      0.88 o 
  -2  -2   7      170.91      170.07      2.81 o 
  -1  -2   7       10.20        7.48      1.09 o 
   0  -2   7        3.48        3.93      0.83 o 
   1  -2   7     1120.93     1068.00      7.50 o 
   2  -2   7        3.78        3.60      0.64 o 
   3  -2   7        2.00       -0.05      0.61 o 
   4  -2   7       25.30       22.58      1.24 o 
   5  -2   7      296.96      286.70      3.48 o 
   6  -2   7       46.86       42.88      1.91 o 
   7  -2   7       24.75       18.99      1.62 o 
   8  -2   7        4.87        5.69      1.09 o 
   9  -2   7        9.91       10.01      1.27 o 
  10  -2   7        1.84        4.59      1.38 o 
  11  -2   7        3.56        6.15      1.82 o 
  -9  -1   7       20.54       32.23      5.17 o 
  -8  -1   7        4.11        4.40      2.30 o 
  -7  -1   7       53.12       50.65      3.95 o 
  -6  -1   7        9.40        9.94      2.57 o 
  -5  -1   7        0.77       -0.55      2.19 o 
  -4  -1   7        0.15        0.61      0.79 o 
  -3  -1   7        0.82        2.13      1.14 o 
  -2  -1   7      150.66      145.36      2.10 o 
  -1  -1   7      149.45      151.86      2.09 o 
   0  -1   7      161.85      172.74      2.28 o 
   1  -1   7      163.30      155.02      2.19 o 
   2  -1   7        2.46        2.34      0.58 o 
   3  -1   7      235.83      256.69      2.80 o 
   4  -1   7       21.62       19.31      1.07 o 
   5  -1   7       28.54       27.32      1.55 o 
   6  -1   7       81.61       81.39      2.35 o 
   7  -1   7       62.10       55.97      2.13 o 
   8  -1   7      649.15      577.53      6.93 o 
   9  -1   7       31.31       33.26      2.55 o 
  10  -1   7       13.18       14.21      2.46 o 
  11  -1   7       72.91       79.27      3.58 o 
  12  -1   7        3.24        4.48      2.07 o 
  -9   0   7        5.78       10.12      2.80 o 
  -8   0   7        7.59        5.75      3.25 o 
  -7   0   7      129.09      136.69      4.34 o 
  -6   0   7      456.52      461.69     10.37 o 
  -5   0   7       62.06       65.30      3.01 o 
  -4   0   7      181.34      183.56      6.90 o 
  -3   0   7       15.73       15.28      1.87 o 
  -2   0   7      112.54      124.77      2.11 o 
  -1   0   7       48.08       42.50      1.46 o 
   0   0   7      209.81      234.94      2.52 o 
   1   0   7       31.62       26.88      0.88 o 
   2   0   7       40.23       41.41      1.24 o 
   3   0   7      291.57      290.03      3.05 o 
   4   0   7        5.80        3.48      0.72 o 
   5   0   7        9.61       11.27      1.12 o 
   6   0   7       24.97       26.15      1.47 o 
   7   0   7      148.73      142.92      2.66 o 
   8   0   7       62.24       57.32      3.00 o 
   9   0   7        4.65        5.39      1.60 o 
  10   0   7       13.69       14.45      1.99 o 
  11   0   7        2.44        5.15      2.09 o 
  12   0   7        3.33        4.45      2.05 o 
  -9   1   7       21.20       23.34      2.64 o 
  -8   1   7        0.78        0.35      2.11 o 
  -7   1   7       27.62       27.94      2.95 o 
  -6   1   7      192.28      194.06      4.95 o 
  -5   1   7        0.08        2.00      1.18 o 
  -4   1   7        1.95        1.67      1.01 o 
  -3   1   7      140.88      136.78      3.59 o 
  -2   1   7       17.16       21.21      1.15 o 
  -1   1   7        4.71        5.45      0.57 o 
   0   1   7      228.30      271.27      2.77 o 
   1   1   7      340.14      350.80      3.05 o 
   2   1   7        0.79        2.21      0.61 o 
   3   1   7        7.93        6.23      0.74 o 
   4   1   7      268.56      244.81      3.04 o 
   5   1   7       18.66       24.29      1.99 o 
   6   1   7       15.48       15.19      1.24 o 
   7   1   7        0.13       -1.11      1.11 o 
   8   1   7       33.28       30.86      2.71 o 
   9   1   7       65.49       64.60      2.91 o 
  10   1   7       91.38       79.56      3.33 o 
  11   1   7        1.54        4.79      2.32 o 
  12   1   7        1.39       -0.38      1.46 o 
  -9   2   7        9.54        7.95      4.04 o 
  -8   2   7       13.71       10.60      4.60 o 
  -7   2   7       10.53       11.75      2.88 o 
  -6   2   7       11.79        8.60      1.77 o 
  -5   2   7       37.93       40.23      2.56 o 
  -4   2   7      463.61      436.91      7.04 o 
  -3   2   7      132.08      131.70      3.64 o 
  -2   2   7      223.18      231.91      4.48 o 
  -1   2   7       29.42       26.63      1.49 o 
   0   2   7      151.22      159.03      2.27 o 
   1   2   7       14.59       18.14      0.89 o 
   2   2   7        0.22       -0.10      0.86 o 
   3   2   7       35.75       29.62      1.13 o 
   4   2   7      236.94      212.98      2.72 o 
   5   2   7       22.13       18.44      1.64 o 
   6   2   7       15.61       15.17      1.96 o 
   7   2   7       66.86       60.95      3.44 o 
   8   2   7        0.86        1.10      1.01 o 
   9   2   7        8.08        4.88      2.10 o 
  10   2   7       12.49       15.00      2.04 o 
  11   2   7       91.63       96.35      3.75 o 
  12   2   7        0.02        0.41      1.86 o 
  -9   3   7        8.63        6.35      2.07 o 
  -8   3   7       17.07       16.55      4.72 o 
  -7   3   7       34.01       42.42      3.69 o 
  -6   3   7        0.24        0.65      1.43 o 
  -5   3   7       12.06       16.20      1.93 o 
  -4   3   7      366.35      361.66      6.43 o 
  -3   3   7      305.60      307.75      5.65 o 
  -2   3   7       14.04       17.12      1.88 o 
  -1   3   7      891.50      966.92     12.41 o 
   0   3   7       94.80      105.16      1.49 o 
   1   3   7      113.17      125.27      1.83 o 
   2   3   7       70.70       87.08      1.60 o 
   3   3   7      494.41      530.42      5.05 o 
   4   3   7        2.72        3.38      0.98 o 
   5   3   7       17.54       19.66      1.62 o 
   6   3   7      395.78      376.99      5.60 o 
   7   3   7      252.72      224.32      4.95 o 
   8   3   7        8.70        7.24      1.68 o 
   9   3   7        2.19        2.32      1.34 o 
  10   3   7        0.02        2.94      1.41 o 
  11   3   7       24.49       22.75      2.94 o 
  -9   4   7        4.17        2.41      2.12 o 
  -8   4   7        2.94        4.22      1.99 o 
  -7   4   7       15.31       16.65      2.47 o 
  -6   4   7       73.15       65.42      3.77 o 
  -5   4   7        5.49        5.66      1.55 o 
  -4   4   7      257.21      251.89      5.40 o 
  -3   4   7      361.45      351.86     12.79 o 
  -2   4   7      229.25      222.23      5.25 o 
  -1   4   7        0.01       -0.18      0.82 o 
   0   4   7       14.89       15.03      0.71 o 
   1   4   7       25.86       30.55      1.16 o 
   2   4   7       46.89       43.19      1.27 o 
   3   4   7      230.82      246.65      4.74 o 
   4   4   7       15.41       13.87      1.80 o 
   5   4   7       80.47       80.39      2.41 o 
   6   4   7      596.58      551.85      6.24 o 
   7   4   7        0.27        1.26      1.09 o 
   8   4   7      208.82      201.19      3.90 o 
   9   4   7       13.94       13.27      1.74 o 
  10   4   7        7.59        6.05      1.99 o 
  11   4   7       22.92       26.96      2.38 o 
  -8   5   7       52.57       64.47      4.34 o 
  -7   5   7        0.06        0.32      1.44 o 
  -6   5   7        2.13        3.11      1.58 o 
  -5   5   7       54.20       46.38      2.79 o 
  -4   5   7       26.52       25.24      2.28 o 
  -3   5   7       59.66       68.25      3.38 o 
  -2   5   7      135.88      119.82      4.15 o 
  -1   5   7      136.41      136.71      4.02 o 
   0   5   7       10.52        9.87      0.78 o 
   1   5   7      159.34      167.15      2.50 o 
   2   5   7        1.89        2.65      0.77 o 
   3   5   7      495.62      476.48      7.51 o 
   4   5   7      155.31      133.33      3.48 o 
   5   5   7       17.85       18.57      1.89 o 
   6   5   7        1.41        1.05      1.35 o 
   7   5   7       12.93       13.66      1.21 o 
   8   5   7        1.08        1.66      1.29 o 
   9   5   7       26.89       23.91      1.87 o 
  10   5   7        0.09        1.60      1.88 o 
  11   5   7        0.21        0.13      2.42 o 
  -8   6   7        4.24        1.88      2.30 o 
  -7   6   7        6.61        4.51      1.91 o 
  -6   6   7        0.13       -1.00      1.00 o 
  -5   6   7       24.29       23.07      2.81 o 
  -4   6   7        2.67        0.42      2.72 o 
  -3   6   7      121.76      103.69      4.04 o 
  -2   6   7      234.29      208.75      5.45 o 
  -1   6   7     1167.96     1089.88     25.02 o 
   0   6   7        1.62        0.90      0.88 o 
   1   6   7      140.16      144.52      2.87 o 
   2   6   7       70.26       64.24      2.11 o 
   3   6   7       13.55       15.62      1.62 o 
   4   6   7       42.46       37.40      2.21 o 
   5   6   7       20.54       15.35      1.77 o 
   6   6   7      102.13       94.42      3.34 o 
   7   6   7       24.82       22.27      2.16 o 
   8   6   7       73.73       65.34      3.21 o 
   9   6   7       29.44       30.62      2.65 o 
  10   6   7        2.09        3.47      2.81 o 
  11   6   7        3.46        4.98      2.20 o 
  -8   7   7       15.19       18.96      3.13 o 
  -7   7   7       28.83       26.16      3.39 o 
  -6   7   7      107.24      110.49      4.99 o 
  -5   7   7       45.58       43.49      3.35 o 
  -4   7   7       36.64       40.64      3.10 o 
  -3   7   7       35.79       31.45      2.86 o 
  -2   7   7        2.67        1.45      1.70 o 
  -1   7   7      224.80      194.91      5.50 o 
   0   7   7      100.88      114.58      3.19 o 
   1   7   7      100.58       96.70      2.96 o 
   2   7   7      669.40      660.21      6.98 o 
   3   7   7      113.09      108.04      3.45 o 
   4   7   7       58.99       56.09      2.58 o 
   5   7   7       32.24       32.74      2.21 o 
   6   7   7       69.62       69.17      3.07 o 
   7   7   7       18.15       16.99      2.07 o 
   8   7   7       17.22       14.47      2.11 o 
   9   7   7       48.16       53.69      3.35 o 
  10   7   7       32.92       34.90      3.40 o 
  -7   8   7        0.98        2.16      2.34 o 
  -6   8   7        1.25        1.96      1.66 o 
  -5   8   7        2.70        5.11      1.84 o 
  -4   8   7        5.56        5.66      1.83 o 
  -3   8   7       31.00       31.48      2.92 o 
  -2   8   7       11.72       15.11      2.15 o 
  -1   8   7        0.02        1.73      1.25 o 
   0   8   7       44.88       46.63      2.85 o 
   1   8   7      804.28      771.92      9.74 o 
   2   8   7      147.45      136.97      3.00 o 
   3   8   7       19.14       21.61      1.87 o 
   4   8   7      324.94      307.66      5.58 o 
   5   8   7       29.35       34.20      2.46 o 
   6   8   7       96.42      102.59      3.64 o 
   7   8   7       18.85       16.42      2.15 o 
   8   8   7        1.14        2.49      1.57 o 
   9   8   7       96.11       99.95      4.05 o 
  10   8   7        2.64       10.64      2.59 o 
  -7   9   7       15.80       17.95      3.21 o 
  -6   9   7       64.56       73.06      5.87 o 
  -5   9   7       73.55       70.67      6.47 o 
  -4   9   7        5.35        4.29      1.90 o 
  -3   9   7       52.81       51.60      4.56 o 
  -2   9   7        6.84        5.38      2.36 o 
  -1   9   7       60.41       51.76      3.11 o 
   0   9   7       29.70       36.33      2.95 o 
   1   9   7      592.34      553.43     11.59 o 
   2   9   7      115.66      119.41      2.92 o 
   3   9   7       21.10       23.16      1.99 o 
   4   9   7       80.16       72.81      3.26 o 
   5   9   7       27.85       23.97      2.73 o 
   6   9   7       44.52       39.90      2.79 o 
   7   9   7       12.24       16.00      2.82 o 
   8   9   7        4.28        3.98      2.26 o 
   9   9   7        6.14       11.94      2.57 o 
  -6  10   7       72.72       75.67      4.83 o 
  -5  10   7       15.56       15.26      2.77 o 
  -4  10   7        3.09        2.94      1.77 o 
  -3  10   7       23.61       31.25      4.58 o 
  -2  10   7        0.27       -0.16      1.33 o 
  -1  10   7        2.60        4.82      1.43 o 
   0  10   7       59.15       51.97      3.19 o 
   1  10   7       19.38       24.60      2.41 o 
   2  10   7       65.02       64.08      2.69 o 
   3  10   7       27.65       28.36      3.23 o 
   4  10   7        8.95       10.14      1.62 o 
   5  10   7       11.94       13.28      1.89 o 
   6  10   7       71.61       66.38      3.34 o 
   7  10   7       10.01       12.91      2.59 o 
   8  10   7       69.43       62.18      3.61 o 
  -5  11   7       41.06       40.68      8.84 o 
  -4  11   7       63.74       73.29      4.46 o 
  -3  11   7       94.79      103.51      6.53 o 
  -2  11   7        0.02       -0.50      1.23 o 
  -1  11   7        1.73        3.10      1.50 o 
   0  11   7       16.94       21.37      3.25 o 
   1  11   7        2.77        2.85      1.41 o 
   2  11   7       29.35       25.33      2.98 o 
   3  11   7      279.10      279.99      5.66 o 
   4  11   7       58.66       62.48      2.98 o 
   5  11   7        0.86        1.83      1.27 o 
   6  11   7        3.54        4.54      1.69 o 
   7  11   7      166.08      158.22      5.30 o 
   8  11   7       54.57       57.13      5.31 o 
  -4  12   7       34.31       28.24      4.48 o 
  -3  12   7       29.02       27.94      3.06 o 
  -2  12   7       22.32       24.35      2.82 o 
  -1  12   7       40.42       48.04      3.54 o 
   0  12   7       54.66       49.11      3.15 o 
   1  12   7        0.00       -1.38      1.92 o 
   2  12   7       28.08       27.29      2.66 o 
   3  12   7       32.13       31.76      3.83 o 
   4  12   7      159.32      157.10      8.86 o 
   5  12   7        0.52        5.76      3.30 o 
   6  12   7        0.17        0.64      1.60 o 
  -3  13   7      153.14      143.64      5.70 o 
  -2  13   7       21.19       22.32      2.95 o 
  -1  13   7       47.97       49.86      3.93 o 
   0  13   7        6.87        3.53      2.01 o 
   1  13   7        0.51        1.13      1.51 o 
   2  13   7        1.65        2.27      2.39 o 
   3  13   7       11.03       14.41      3.18 o 
   4  13   7      313.37      299.97      9.28 o 
   5  13   7      100.10      122.86     15.35 o 
  -1  14   7       40.02       32.00      4.70 o 
   0  14   7       18.23       17.70      2.68 o 
   1  14   7        2.31       -0.10      1.61 o 
   2  14   7       17.28       16.22      4.67 o 
   1 -11   8        0.01        4.86      1.93 o 
   2 -11   8       73.70       77.78      4.49 o 
   3 -11   8        0.31        2.29      1.53 o 
  -2 -10   8        4.11        4.96      3.85 o 
  -1 -10   8        0.09        2.73      1.70 o 
   0 -10   8        0.65        7.38      2.23 o 
   1 -10   8        0.58        0.52      2.97 o 
   2 -10   8        0.67        0.44      1.52 o 
   3 -10   8        0.80       -0.24      2.01 o 
   4 -10   8       25.63       22.23      2.86 o 
   5 -10   8        0.66        1.58      2.14 o 
   6 -10   8        2.13        1.06      3.09 o 
  -3  -9   8       21.94       22.43      3.02 o 
  -2  -9   8       14.26       16.17      2.37 o 
  -1  -9   8        5.84        7.45      1.64 o 
   0  -9   8        9.22        7.53      1.68 o 
   1  -9   8       15.22       11.81      1.84 o 
   2  -9   8      305.16      286.58      6.49 o 
   3  -9   8        0.32       -1.35      1.35 o 
   4  -9   8        0.36       -0.18      2.08 o 
   5  -9   8        2.00        4.23      1.86 o 
   6  -9   8        0.01       -1.64      1.64 o 
   7  -9   8       11.19        8.79      2.49 o 
  -4  -8   8       29.09       31.35      3.64 o 
  -3  -8   8       11.58       12.62      2.44 o 
  -2  -8   8       43.84       48.87      2.78 o 
  -1  -8   8        0.03        1.62      1.59 o 
   0  -8   8        2.33        2.45      1.25 o 
   1  -8   8       10.39        4.47      1.65 o 
   2  -8   8       33.59       24.68      2.40 o 
   3  -8   8       10.75       11.20      2.22 o 
   4  -8   8       23.48       18.30      2.54 o 
   5  -8   8        0.15       -0.31      1.11 o 
   6  -8   8        0.53       -0.17      1.81 o 
   7  -8   8        4.12        3.55      2.32 o 
   8  -8   8        5.91        4.34      2.13 o 
  -5  -7   8       17.79       18.22      3.17 o 
  -4  -7   8        9.93        4.07      2.16 o 
  -3  -7   8       41.69       41.56      2.66 o 
  -2  -7   8       35.96       44.41      3.75 o 
  -1  -7   8       90.42       84.78      3.07 o 
   0  -7   8       28.91       27.44      2.20 o 
   1  -7   8        1.11        2.87      1.30 o 
   2  -7   8        7.81        8.83      1.76 o 
   3  -7   8       35.59       34.37      2.63 o 
   4  -7   8      115.88      106.97      4.31 o 
   5  -7   8        7.21        4.17      2.10 o 
   6  -7   8       17.79       14.13      2.37 o 
   7  -7   8       12.11        9.88      2.24 o 
   8  -7   8       12.89       20.22      2.96 o 
   9  -7   8       35.08       41.04      3.83 o 
  -6  -6   8        0.36        0.58      1.90 o 
  -5  -6   8        6.17        8.16      3.61 o 
  -4  -6   8       10.68        8.28      2.26 o 
  -3  -6   8       56.84       63.75      3.14 o 
  -2  -6   8       95.59      106.30      3.22 o 
  -1  -6   8      149.59      135.74      3.59 o 
   0  -6   8      105.33       95.76      3.47 o 
   1  -6   8       11.15        4.43      1.43 o 
   2  -6   8      130.85      130.73      3.87 o 
   3  -6   8       43.48       42.82      2.57 o 
   4  -6   8       19.87       13.99      1.92 o 
   5  -6   8        3.94        5.69      1.79 o 
   6  -6   8       72.54       71.01      4.37 o 
   7  -6   8       23.48       19.80      2.61 o 
   8  -6   8      123.23      131.86      5.11 o 
   9  -6   8        5.88        5.82      1.99 o 
  10  -6   8        0.25        2.24      2.32 o 
  -6  -5   8       19.16       24.74      3.54 o 
  -5  -5   8        0.34       -0.25      2.47 o 
  -4  -5   8       37.62       38.96      2.67 o 
  -3  -5   8       58.41       55.05      4.05 o 
  -2  -5   8       43.50       47.45      2.24 o 
  -1  -5   8       34.42       33.44      2.04 o 
   0  -5   8       57.81       56.24      3.26 o 
   1  -5   8        5.42        7.51      1.27 o 
   2  -5   8        7.08        8.16      1.48 o 
   3  -5   8      109.48      110.86      3.51 o 
   4  -5   8       39.80       36.68      2.33 o 
   5  -5   8      234.54      193.70      5.36 o 
   6  -5   8        4.37        4.64      1.78 o 
   7  -5   8       33.25       30.18      2.92 o 
   8  -5   8        9.12       11.87      2.21 o 
   9  -5   8       18.43       18.00      2.74 o 
  10  -5   8       40.84       51.93      2.78 o 
  -7  -4   8       18.41       19.93      2.53 o 
  -6  -4   8        0.28       -0.41      1.50 o 
  -5  -4   8       61.80       60.59      3.38 o 
  -4  -4   8       43.94       42.03      2.86 o 
  -3  -4   8      135.65      128.35      2.97 o 
  -2  -4   8       71.13       64.81      2.28 o 
  -1  -4   8      107.70       98.79      2.11 o 
   0  -4   8      258.69      260.11      3.88 o 
   1  -4   8      190.15      182.87      3.25 o 
   2  -4   8       92.73       85.07      2.34 o 
   3  -4   8       78.98       77.36      2.45 o 
   4  -4   8      886.79      840.75      8.68 o 
   5  -4   8      582.81      558.67      7.59 o 
   6  -4   8       61.91       56.50      2.46 o 
   7  -4   8        0.11        0.93      1.47 o 
   8  -4   8        0.16        0.69      2.02 o 
   9  -4   8        1.33        3.98      1.33 o 
  10  -4   8       27.33       35.40      2.48 o 
  11  -4   8        9.42        4.93      2.82 o 
  -7  -3   8        0.04        0.02      1.78 o 
  -6  -3   8        9.65        9.46      2.55 o 
  -5  -3   8        0.15       -0.13      1.49 o 
  -4  -3   8        3.37        3.84      1.87 o 
  -3  -3   8       17.78       18.93      1.71 o 
  -2  -3   8       31.33       35.14      1.69 o 
  -1  -3   8       21.34       26.25      1.56 o 
   0  -3   8      373.13      375.08      5.11 o 
   1  -3   8      156.68      154.29      2.93 o 
   2  -3   8       24.08       27.77      1.61 o 
   3  -3   8        7.44        7.47      1.11 o 
   4  -3   8       68.17       68.25      2.35 o 
   5  -3   8        6.35        5.76      0.99 o 
   6  -3   8      500.37      474.74      5.87 o 
   7  -3   8       45.45       31.85      1.95 o 
   8  -3   8        1.36        0.34      0.97 o 
   9  -3   8       10.27        8.44      1.67 o 
  10  -3   8       16.41       22.48      1.84 o 
  11  -3   8       24.13       27.34      2.65 o 
  -8  -2   8       30.05       31.45      3.57 o 
  -7  -2   8      114.23      112.74      4.51 o 
  -6  -2   8       41.35       40.92      3.33 o 
  -5  -2   8       61.67       66.86      4.43 o 
  -4  -2   8        0.03        1.85      1.66 o 
  -3  -2   8       72.75       72.99      3.96 o 
  -2  -2   8        0.17       -0.71      1.02 o 
  -1  -2   8      111.68      108.69      2.37 o 
   0  -2   8      221.68      212.35      3.26 o 
   1  -2   8       79.70       87.11      2.23 o 
   2  -2   8      254.65      233.70      3.12 o 
   3  -2   8      440.04      397.01      4.08 o 
   4  -2   8      210.52      193.27      3.41 o 
   5  -2   8       29.59       28.85      1.52 o 
   6  -2   8      192.28      179.17      3.40 o 
   7  -2   8      138.00      121.95      2.98 o 
   8  -2   8       32.16       34.69      2.07 o 
   9  -2   8        1.20        0.43      0.94 o 
  10  -2   8        4.72        3.23      1.99 o 
  11  -2   8       36.19       36.05      3.67 o 
  -8  -1   8        0.36        1.20      1.74 o 
  -7  -1   8      122.55      113.08      9.76 o 
  -6  -1   8       17.97       12.22      2.72 o 
  -5  -1   8        4.71        3.08      1.96 o 
  -4  -1   8      126.97      122.37      6.70 o 
  -3  -1   8       38.88       32.98      3.20 o 
  -2  -1   8       42.50       45.33      1.79 o 
  -1  -1   8       31.52       30.36      1.38 o 
   0  -1   8      342.69      349.64      3.39 o 
   1  -1   8        7.53       10.31      0.93 o 
   2  -1   8       69.28       63.14      1.53 o 
   3  -1   8     1099.78     1063.00      7.26 o 
   4  -1   8      190.32      176.83      2.72 o 
   5  -1   8        1.77        1.43      1.20 o 
   6  -1   8        2.37        2.72      1.57 o 
   7  -1   8        1.69        2.78      1.50 o 
   8  -1   8       16.68       20.08      1.48 o 
   9  -1   8       13.57        9.81      1.81 o 
  10  -1   8        1.18       -0.37      1.47 o 
  11  -1   8        3.08        1.41      2.38 o 
  -8   0   8        2.02        5.35      2.69 o 
  -7   0   8        9.82       11.39      2.77 o 
  -6   0   8       10.40       14.22      3.38 o 
  -5   0   8      154.37      152.36      6.01 o 
  -4   0   8        5.04        4.29      1.14 o 
  -3   0   8        2.26        1.39      0.95 o 
  -2   0   8        2.08        2.50      1.02 o 
  -1   0   8      536.29      531.06      4.11 o 
   0   0   8      168.50      171.15      2.27 o 
   1   0   8      158.07      154.52      2.08 o 
   2   0   8      422.74      398.64      3.58 o 
   3   0   8      667.76      596.86      4.98 o 
   4   0   8      373.08      342.81      4.32 o 
   5   0   8        0.44       -0.67      0.85 o 
   6   0   8       27.70       17.83      1.38 o 
   7   0   8      148.56      136.18      2.99 o 
   8   0   8      170.95      162.47      4.39 o 
   9   0   8       99.07       97.64      3.81 o 
  10   0   8       66.43       67.97      3.24 o 
  11   0   8        4.00        4.59      1.71 o 
  -8   1   8        0.34        4.97      3.02 o 
  -7   1   8        0.16        1.07      1.40 o 
  -6   1   8        2.60        0.00      1.52 o 
  -5   1   8      231.67      232.34      5.30 o 
  -4   1   8       18.11       17.89      3.28 o 
  -3   1   8        1.12        0.68      0.93 o 
  -2   1   8       99.96       87.49      2.93 o 
  -1   1   8      156.15      134.14      2.15 o 
   0   1   8        1.99        1.61      0.59 o 
   1   1   8       26.25       27.17      1.04 o 
   2   1   8      220.85      242.63      3.28 o 
   3   1   8      164.32      152.54      2.41 o 
   4   1   8       25.35       14.44      1.08 o 
   5   1   8      110.86      121.43      2.57 o 
   6   1   8      160.48      141.93      3.58 o 
   7   1   8        9.32        7.20      1.53 o 
   8   1   8        0.03        0.43      1.63 o 
   9   1   8       93.78       88.90      3.53 o 
  10   1   8       10.91        6.72      2.44 o 
  11   1   8        0.01       -1.13      1.68 o 
  -8   2   8       22.81       20.78      2.87 o 
  -7   2   8        3.98        3.09      1.56 o 
  -6   2   8       56.55       52.70      3.02 o 
  -5   2   8       90.35       87.33      3.49 o 
  -4   2   8      364.12      358.91      6.51 o 
  -3   2   8       40.12       37.32      2.24 o 
  -2   2   8        0.70        0.07      0.88 o 
  -1   2   8       80.87       86.48      2.80 o 
   0   2   8        5.52        4.91      0.72 o 
   1   2   8      166.07      164.95      2.25 o 
   2   2   8       43.84       45.56      2.23 o 
   3   2   8        0.17        0.26      0.52 o 
   4   2   8      180.50      172.22      2.56 o 
   5   2   8      522.74      494.21      6.47 o 
   6   2   8      398.57      352.68      5.52 o 
   7   2   8        1.49        4.01      1.37 o 
   8   2   8        7.09       13.88      2.40 o 
   9   2   8       42.44       39.08      2.61 o 
  10   2   8       47.59       50.13      3.20 o 
  11   2   8        0.01        1.53      2.72 o 
  -8   3   8        7.28        7.47      2.18 o 
  -7   3   8        6.09        3.77      1.82 o 
  -6   3   8       23.07       16.97      2.72 o 
  -5   3   8        9.70        8.09      2.11 o 
  -4   3   8       75.70       67.76      3.18 o 
  -3   3   8       40.52       36.62      2.36 o 
  -2   3   8        7.66        7.78      1.56 o 
  -1   3   8       26.50       23.51      2.04 o 
   0   3   8       31.40       33.71      1.47 o 
   1   3   8      682.57      636.90      5.13 o 
   2   3   8       57.05       42.72      1.71 o 
   3   3   8        0.55        1.18      0.52 o 
   4   3   8       43.35       44.01      1.83 o 
   5   3   8      345.75      342.64      5.14 o 
   6   3   8       32.35       40.47      2.22 o 
   7   3   8        0.50        0.11      1.18 o 
   8   3   8       20.41       19.62      1.97 o 
   9   3   8        7.37        8.31      1.62 o 
  10   3   8       11.19       13.35      1.93 o 
  11   3   8       50.54       50.67      3.08 o 
  -8   4   8       21.89       25.38      3.15 o 
  -7   4   8        3.17        2.20      1.52 o 
  -6   4   8        3.19        3.67      1.63 o 
  -5   4   8       16.93        9.90      2.99 o 
  -4   4   8      266.50      243.59      5.48 o 
  -3   4   8       17.80       14.08      1.81 o 
  -2   4   8      960.87      936.14     30.13 o 
  -1   4   8      112.16      116.02      3.75 o 
   0   4   8        6.48        4.46      1.11 o 
   1   4   8      246.63      240.68      2.72 o 
   2   4   8       66.77       69.37      1.56 o 
   3   4   8       75.23       73.77      2.49 o 
   4   4   8        3.54        2.12      1.32 o 
   5   4   8       36.31       31.62      1.86 o 
   6   4   8      150.70      132.33      3.16 o 
   7   4   8       10.36       10.52      1.54 o 
   8   4   8      133.32      126.46      3.47 o 
   9   4   8       61.72       57.13      2.71 o 
  10   4   8        0.45        3.41      1.62 o 
  11   4   8        0.98        4.85      2.93 o 
  -8   5   8       34.71       32.39      3.59 o 
  -7   5   8       40.95       43.62      3.96 o 
  -6   5   8       52.70       48.47      6.10 o 
  -5   5   8       48.63       53.66      3.10 o 
  -4   5   8        0.28        2.64      1.36 o 
  -3   5   8       62.78       62.36      8.27 o 
  -2   5   8     1019.99      931.58     13.20 o 
  -1   5   8       10.35       10.60      1.65 o 
   0   5   8        2.56        4.62      1.05 o 
   1   5   8      282.87      271.10      3.79 o 
   2   5   8      200.05      182.43      2.94 o 
   3   5   8      688.85      651.69      9.68 o 
   4   5   8      184.10      155.58      4.23 o 
   5   5   8      202.13      197.17      5.45 o 
   6   5   8      190.41      183.84      5.05 o 
   7   5   8      453.42      420.86      8.08 o 
   8   5   8       19.02       19.92      1.65 o 
   9   5   8       24.88       26.85      2.91 o 
  10   5   8       23.48       23.61      3.63 o 
  11   5   8        6.34       17.36      5.53 o 
  -8   6   8        2.13        1.79      1.94 o 
  -7   6   8       26.43       28.20      3.81 o 
  -6   6   8        2.32        6.34      1.92 o 
  -5   6   8       15.77       14.79      2.37 o 
  -4   6   8       12.23       11.83      2.05 o 
  -3   6   8       61.74       49.61      3.47 o 
  -2   6   8        8.74        4.14      1.32 o 
  -1   6   8       23.27       21.13      2.54 o 
   0   6   8      499.55      491.60      7.17 o 
   1   6   8      479.47      465.12      6.61 o 
   2   6   8      402.11      392.02      5.34 o 
   3   6   8      673.96      638.60      9.03 o 
   4   6   8      104.04      101.37      3.60 o 
   5   6   8      208.15      209.15      4.60 o 
   6   6   8       56.57       55.72      2.83 o 
   7   6   8       65.06       64.14      3.10 o 
   8   6   8      379.00      352.36      8.09 o 
   9   6   8       33.14       33.69      3.31 o 
  10   6   8        0.05        0.79      1.67 o 
  11   6   8        4.05        1.75      2.93 o 
  -7   7   8      102.30      129.34      5.80 o 
  -6   7   8       63.79       79.37      7.82 o 
  -5   7   8       12.42       14.88      2.51 o 
  -4   7   8       17.31       20.50      2.66 o 
  -3   7   8        7.58       11.28      2.03 o 
  -2   7   8        0.64        2.27      1.38 o 
  -1   7   8        1.10       -0.02      0.91 o 
   0   7   8      915.59      856.96     12.73 o 
   1   7   8        6.50       10.73      1.70 o 
   2   7   8      163.28      157.98      3.63 o 
   3   7   8       27.14       28.59      2.10 o 
   4   7   8     1105.30     1073.40     14.85 o 
   5   7   8      492.32      444.90      7.02 o 
   6   7   8        9.05       13.66      2.05 o 
   7   7   8        0.64        0.78      1.27 o 
   8   7   8       45.91       46.18      2.99 o 
   9   7   8       90.98       84.45      4.07 o 
  10   7   8       12.05       19.60      2.59 o 
  -7   8   8       45.47       36.46      3.88 o 
  -6   8   8       19.54       20.80      3.08 o 
  -5   8   8        4.42        2.53      1.78 o 
  -4   8   8       19.07       28.05      3.06 o 
  -3   8   8        5.20        6.51      1.75 o 
  -2   8   8      144.80      142.16      4.83 o 
  -1   8   8      575.20      517.30      7.58 o 
   0   8   8       18.10       15.12      2.02 o 
   1   8   8      431.56      415.00      8.21 o 
   2   8   8       51.74       51.89      2.84 o 
   3   8   8       19.16       19.06      1.83 o 
   4   8   8       46.45       51.78      2.65 o 
   5   8   8       46.66       45.17      2.69 o 
   6   8   8      114.30      108.88      3.83 o 
   7   8   8       25.54       23.10      2.43 o 
   8   8   8        3.25        5.79      1.77 o 
   9   8   8        0.08       -0.36      1.61 o 
  10   8   8      170.17      164.35      5.98 o 
  -6   9   8       60.00       69.12      4.63 o 
  -5   9   8       31.22       34.45      3.67 o 
  -4   9   8      211.98      246.50      8.09 o 
  -3   9   8        8.16        7.97      1.93 o 
  -2   9   8        0.15        0.71      2.66 o 
  -1   9   8       21.77       24.84      4.79 o 
   0   9   8      176.45      194.71      5.75 o 
   1   9   8      531.19      495.46      9.44 o 
   2   9   8      446.11      405.28      6.95 o 
   3   9   8        6.51       10.22      2.16 o 
   4   9   8       17.25       17.54      1.92 o 
   5   9   8        1.48        2.38      1.40 o 
   6   9   8      507.49      490.70      8.10 o 
   7   9   8      242.41      228.26      5.66 o 
   8   9   8       18.48       27.73      2.77 o 
   9   9   8       15.44       21.62      2.57 o 
  -6  10   8        1.42       -3.79      3.79 o 
  -5  10   8       18.14       20.46      3.06 o 
  -4  10   8        0.09       -1.45      1.45 o 
  -3  10   8        0.04        1.86      1.59 o 
  -2  10   8        5.20        5.39      1.62 o 
  -1  10   8       16.04       15.58      2.32 o 
   0  10   8       28.40       25.36      6.09 o 
   1  10   8       68.06       53.84      3.37 o 
   2  10   8       33.63       32.35      4.39 o 
   3  10   8      142.44      138.10      4.61 o 
   4  10   8       59.36       61.65      4.73 o 
   5  10   8       53.95       55.35      4.44 o 
   6  10   8      114.15      120.17      4.19 o 
   7  10   8        4.09        3.46      1.99 o 
   8  10   8      133.88      138.20      4.83 o 
  -5  11   8        0.24       -1.48      1.48 o 
  -4  11   8      129.42      142.82      5.81 o 
  -3  11   8        3.81       -0.09      1.82 o 
  -2  11   8       14.88       17.48      2.59 o 
  -1  11   8        6.38        8.31      1.97 o 
   0  11   8        2.67        2.16      1.67 o 
   1  11   8        5.95        7.02      3.47 o 
   2  11   8        1.00        0.65      1.38 o 
   3  11   8      413.41      376.05      7.87 o 
   4  11   8       40.36       43.03      3.23 o 
   5  11   8        3.58        9.64      2.03 o 
   6  11   8        3.76        2.57      1.88 o 
   7  11   8       29.20       32.98      3.03 o 
  -4  12   8        0.20       -1.47      1.47 o 
  -3  12   8        7.99        8.25      2.11 o 
  -2  12   8       22.37       23.04      2.86 o 
  -1  12   8       41.47       45.43      3.70 o 
   0  12   8        4.36        2.15      1.56 o 
   1  12   8        0.76        1.21      1.61 o 
   2  12   8       87.04       71.41      4.27 o 
   3  12   8        2.61        2.11      2.51 o 
   4  12   8        2.62        3.62      1.82 o 
   5  12   8        5.81        9.64      2.27 o 
   6  12   8        6.58       12.00      2.19 o 
  -2  13   8       33.69       43.05      5.05 o 
  -1  13   8       88.06       88.17     10.87 o 
   0  13   8       10.81       13.27      2.51 o 
   1  13   8        8.35        6.73      2.04 o 
   2  13   8        4.55        2.99      2.58 o 
   3  13   8        0.40        0.10      2.51 o 
   4  13   8        1.43       -0.97      3.10 o 
   5  13   8      135.73      125.65      6.53 o 
   0 -10   9        3.17        1.26      1.69 o 
   1 -10   9        2.80        1.61      1.82 o 
   2 -10   9        0.31        3.05      2.38 o 
   3 -10   9       16.24       21.29      3.08 o 
   4 -10   9        0.16        0.26      1.63 o 
   5 -10   9      166.46      172.79     12.71 o 
  -2  -9   9       38.51       43.22      4.49 o 
  -1  -9   9       47.60       60.92      5.63 o 
   0  -9   9      108.69      123.95      4.02 o 
   1  -9   9        4.51        6.01      1.65 o 
   2  -9   9       68.80       61.21      3.61 o 
   3  -9   9       87.13       86.59      4.59 o 
   4  -9   9       20.15       20.62      2.93 o 
   5  -9   9        5.52        5.59      1.85 o 
   6  -9   9       21.90       21.95      2.99 o 
   7  -9   9        0.40       -3.93      4.85 o 
  -3  -8   9      156.05      149.81      7.79 o 
  -2  -8   9       34.57       30.47      2.91 o 
  -1  -8   9       20.27       21.71      2.20 o 
   0  -8   9        0.62        1.54      1.26 o 
   1  -8   9       97.10       94.68      3.86 o 
   2  -8   9       76.21       80.79      3.73 o 
   3  -8   9        0.47        0.37      1.45 o 
   4  -8   9       33.56       33.39      3.39 o 
   5  -8   9        6.29        3.07      1.95 o 
   6  -8   9        1.02        1.02      1.85 o 
   7  -8   9      130.05      123.59      5.36 o 
   8  -8   9        0.86        0.07      1.82 o 
  -4  -7   9        6.09        8.12      2.50 o 
  -3  -7   9      139.14      146.38      5.04 o 
  -2  -7   9       27.58       29.97      2.33 o 
  -1  -7   9       17.45       17.54      1.91 o 
   0  -7   9        4.24        4.25      1.35 o 
   1  -7   9        0.13        1.21      1.36 o 
   2  -7   9       41.37       38.36      2.88 o 
   3  -7   9       40.28       42.94      2.99 o 
   4  -7   9      101.24       82.77      4.09 o 
   5  -7   9       53.19       57.49      3.74 o 
   6  -7   9       86.25       91.97      8.28 o 
   7  -7   9        0.50        2.51      1.64 o 
   8  -7   9        2.12        4.43      2.16 o 
   9  -7   9        1.22        1.31      2.05 o 
  -5  -6   9        5.62        4.71      2.20 o 
  -4  -6   9       16.98       15.70      2.98 o 
  -3  -6   9        5.74       11.08      2.11 o 
  -2  -6   9        0.00        1.14      1.24 o 
  -1  -6   9       75.73       68.47      2.77 o 
   0  -6   9       47.73       46.89      2.48 o 
   1  -6   9        0.00       -0.75      1.22 o 
   2  -6   9        6.92        4.62      1.52 o 
   3  -6   9       76.36       72.61      3.22 o 
   4  -6   9       71.85       64.04      3.08 o 
   5  -6   9       19.04       17.18      2.47 o 
   6  -6   9       32.32       22.15      2.71 o 
   7  -6   9       57.14       57.30      4.18 o 
   8  -6   9       20.33       17.54      4.94 o 
   9  -6   9        8.56       13.08      2.55 o 
  -6  -5   9       11.41        9.71      2.87 o 
  -5  -5   9        8.06        7.12      2.56 o 
  -4  -5   9        0.77        3.55      1.96 o 
  -3  -5   9        0.14       -1.11      1.16 o 
  -2  -5   9       14.74       13.52      1.82 o 
  -1  -5   9      208.16      214.59      5.38 o 
   0  -5   9      323.44      301.26      5.02 o 
   1  -5   9       14.31       14.59      1.61 o 
   2  -5   9        1.01        0.40      1.11 o 
   3  -5   9        4.69        2.05      1.57 o 
   4  -5   9        0.19        0.03      1.09 o 
   5  -5   9      139.17      138.59      6.50 o 
   6  -5   9       25.24       22.04      2.61 o 
   7  -5   9        7.72        8.97      1.95 o 
   8  -5   9       35.68       27.26      2.93 o 
   9  -5   9        1.19        1.76      1.79 o 
  10  -5   9       16.79       20.41      2.54 o 
  -6  -4   9        0.36        0.49      1.70 o 
  -5  -4   9        1.54        1.32      1.63 o 
  -4  -4   9       39.82       39.49      2.85 o 
  -3  -4   9        2.95        2.67      2.25 o 
  -2  -4   9        1.67       -0.11      0.85 o 
  -1  -4   9        9.36       13.83      1.76 o 
   0  -4   9      308.63      298.99      4.92 o 
   1  -4   9       70.82       70.24      2.50 o 
   2  -4   9       42.59       37.06      2.01 o 
   3  -4   9        0.09       -0.78      0.78 o 
   4  -4   9       13.56       12.17      1.68 o 
   5  -4   9        1.28        0.97      1.43 o 
   6  -4   9        8.31       12.04      1.66 o 
   7  -4   9      204.64      186.99      5.47 o 
   8  -4   9       29.22       32.94      3.52 o 
   9  -4   9       86.16      102.40      3.66 o 
  10  -4   9       88.30       84.99      3.11 o 
  -7  -3   9       23.58       22.53      2.79 o 
  -6  -3   9       34.80       28.71      2.93 o 
  -5  -3   9      185.69      183.43      5.22 o 
  -4  -3   9       70.99       75.56      5.99 o 
  -3  -3   9       13.10       10.56      2.29 o 
  -2  -3   9        0.61        0.48      0.86 o 
  -1  -3   9       15.71       17.04      1.52 o 
   0  -3   9        0.03       -0.32      0.90 o 
   1  -3   9       10.19        6.09      1.12 o 
   2  -3   9      831.65      808.65      7.67 o 
   3  -3   9      410.68      388.16      5.41 o 
   4  -3   9       78.11       68.51      2.47 o 
   5  -3   9        3.13        2.91      1.13 o 
   6  -3   9        2.28        0.75      1.08 o 
   7  -3   9        2.60        0.36      1.28 o 
   8  -3   9       24.87       24.95      1.87 o 
   9  -3   9       13.51       17.94      1.80 o 
  10  -3   9       22.54       30.11      2.69 o 
  11  -3   9        0.67        4.91      2.62 o 
  -7  -2   9       21.62       24.73      2.89 o 
  -6  -2   9       55.86       56.57      3.60 o 
  -5  -2   9       34.25       41.09      4.75 o 
  -4  -2   9       48.83       42.92      3.93 o 
  -3  -2   9       15.91       14.76      2.60 o 
  -2  -2   9      267.77      256.11      7.22 o 
  -1  -2   9       32.08       37.61      1.82 o 
   0  -2   9        4.57        4.79      1.13 o 
   1  -2   9       22.77       24.55      1.75 o 
   2  -2   9     1771.09     1670.34     12.71 o 
   3  -2   9       49.24       46.05      1.93 o 
   4  -2   9       60.86       74.60      2.14 o 
   5  -2   9       86.39       84.72      2.29 o 
   6  -2   9        1.43        1.20      0.97 o 
   7  -2   9       45.96       62.14     11.31 o 
   8  -2   9        0.24        1.84      1.03 o 
   9  -2   9      139.07      134.48      4.57 o 
  10  -2   9       42.37       40.47      3.02 o 
  11  -2   9       91.62      102.80      4.12 o 
  -7  -1   9        1.11       -3.03      3.89 o 
  -6  -1   9       18.28       15.18      2.92 o 
  -5  -1   9       15.75       13.57      3.79 o 
  -4  -1   9       36.50       34.91      3.66 o 
  -3  -1   9       52.73       54.62      3.83 o 
  -2  -1   9      129.63      120.14      4.91 o 
  -1  -1   9       16.40       18.29      2.21 o 
   0  -1   9      349.46      330.53      4.59 o 
   1  -1   9      117.06      115.25      2.52 o 
   2  -1   9      182.25      181.33      2.55 o 
   3  -1   9        7.18       12.67      1.12 o 
   4  -1   9       27.43       30.49      1.48 o 
   5  -1   9      121.40      106.24      2.52 o 
   6  -1   9       83.14       73.27      2.19 o 
   7  -1   9        0.07        0.86      0.91 o 
   8  -1   9      144.85      125.87      4.59 o 
   9  -1   9        2.82        1.15      1.46 o 
  10  -1   9        3.69        3.98      2.01 o 
  11  -1   9       42.63       40.18      4.05 o 
  -7   0   9       91.40       84.80      6.56 o 
  -6   0   9        2.04        3.04      2.16 o 
  -5   0   9       77.15       68.68      4.61 o 
  -4   0   9        3.99        1.60      1.88 o 
  -3   0   9       13.75        9.21      6.31 o 
  -2   0   9       90.18       92.54      4.36 o 
  -1   0   9        3.19        3.76      0.79 o 
   0   0   9       16.33       22.42      1.56 o 
   1   0   9       57.50       47.49      1.75 o 
   2   0   9      240.65      232.28      2.91 o 
   3   0   9       82.12       70.57      1.92 o 
   4   0   9      445.18      427.00      6.43 o 
   5   0   9      362.47      321.53      4.42 o 
   6   0   9       32.02       26.54      1.55 o 
   7   0   9       53.15       50.19      2.69 o 
   8   0   9       14.98       14.51      1.94 o 
   9   0   9        2.46        4.33      1.55 o 
  10   0   9       59.56       59.58      3.45 o 
  11   0   9       67.25       65.02      3.35 o 
  -7   1   9        5.35        9.39      3.54 o 
  -6   1   9       26.05       32.18      3.82 o 
  -5   1   9       77.91       74.29      5.77 o 
  -4   1   9       29.41       32.37      2.22 o 
  -3   1   9      125.96      126.00      3.67 o 
  -2   1   9      588.78      568.79      8.04 o 
  -1   1   9       18.54       15.76      1.33 o 
   0   1   9      423.49      398.25      4.62 o 
   1   1   9      121.08      112.91      1.83 o 
   2   1   9       10.60        9.95      1.07 o 
   3   1   9        8.26        5.65      1.52 o 
   4   1   9      557.13      548.49      5.86 o 
   5   1   9      243.31      254.02      3.79 o 
   6   1   9      102.48       84.76      3.37 o 
   7   1   9      147.47      137.30      3.74 o 
   8   1   9       62.04       60.65      2.88 o 
   9   1   9        5.91        6.35      1.64 o 
  10   1   9        1.70        1.29      1.71 o 
  11   1   9       40.22       30.32      5.23 o 
  -8   2   9        0.34        4.42      2.98 o 
  -7   2   9        1.24        3.57      1.63 o 
  -6   2   9        0.35       -0.60      1.23 o 
  -5   2   9       53.65       47.46      2.90 o 
  -4   2   9        1.64        2.85      1.36 o 
  -3   2   9      211.07      208.56      4.86 o 
  -2   2   9      196.60      183.64      4.36 o 
  -1   2   9      218.47      210.90      3.75 o 
   0   2   9      393.09      398.76      5.60 o 
   1   2   9      321.95      327.05      3.46 o 
   2   2   9      215.72      215.30      3.18 o 
   3   2   9        8.33        9.19      0.91 o 
   4   2   9        0.12        0.05      1.27 o 
   5   2   9      966.35      858.05      9.45 o 
   6   2   9        0.68        1.49      1.29 o 
   7   2   9       34.21       31.39      2.25 o 
   8   2   9       12.92       12.01      1.78 o 
   9   2   9       11.12        8.53      1.71 o 
  10   2   9        0.52        2.60      1.56 o 
  11   2   9        1.83        6.11      1.67 o 
  -7   3   9       27.04       25.33      3.08 o 
  -6   3   9        0.33       -0.16      2.14 o 
  -5   3   9        2.39       -0.48      1.77 o 
  -4   3   9       13.23       12.13      1.87 o 
  -3   3   9      328.55      298.70      5.94 o 
  -2   3   9       21.04       21.67      1.99 o 
  -1   3   9        1.43        1.21      1.08 o 
   0   3   9      358.87      316.99      6.65 o 
   1   3   9      623.97      568.21      6.17 o 
   2   3   9      435.64      420.44      4.13 o 
   3   3   9        2.62        3.07      1.31 o 
   4   3   9       16.56       17.49      1.44 o 
   5   3   9        5.91        5.10      1.36 o 
   6   3   9      334.61      307.86      5.11 o 
   7   3   9        8.78       11.12      1.67 o 
   8   3   9       54.65       58.37      2.79 o 
   9   3   9       36.66       34.86      2.56 o 
  10   3   9        4.13        5.00      1.67 o 
  11   3   9        2.14        4.74      3.10 o 
  -7   4   9       28.89       28.67      3.22 o 
  -6   4   9        8.47        9.54      2.06 o 
  -5   4   9        5.18        4.52      1.51 o 
  -4   4   9       63.04       50.10      3.26 o 
  -3   4   9        0.57       -0.98      1.04 o 
  -2   4   9        0.56        1.91      1.19 o 
  -1   4   9        8.83       10.80      1.40 o 
   0   4   9       67.52       55.16      2.30 o 
   1   4   9      126.95      132.27      3.55 o 
   2   4   9      267.88      254.44      4.42 o 
   3   4   9      535.32      543.68      6.92 o 
   4   4   9      121.65      130.94      4.04 o 
   5   4   9        1.12        1.03      1.46 o 
   6   4   9       80.43       75.04      2.57 o 
   7   4   9      906.10      861.93      9.83 o 
   8   4   9      183.70      170.28      4.02 o 
   9   4   9       33.50       32.37      2.37 o 
  10   4   9       15.61       19.34      2.17 o 
  11   4   9        0.99       -1.37      4.19 o 
  -7   5   9       77.42       89.74      6.65 o 
  -6   5   9        6.23        4.74      1.80 o 
  -5   5   9        0.81        1.74      1.39 o 
  -4   5   9        0.01       -0.37      1.18 o 
  -3   5   9       52.73       52.77      3.24 o 
  -2   5   9       72.57       54.40      3.13 o 
  -1   5   9      257.82      228.21      4.54 o 
   0   5   9       36.16       42.17      2.91 o 
   1   5   9        0.80        1.09      1.12 o 
   2   5   9       30.62       23.42      1.79 o 
   3   5   9     1156.24     1108.41     12.99 o 
   4   5   9      530.01      493.94      7.88 o 
   5   5   9       16.12       13.94      2.07 o 
   6   5   9       23.94       28.09      2.66 o 
   7   5   9       79.72       83.42      3.97 o 
   8   5   9       19.44       17.93      2.54 o 
   9   5   9        6.93        8.13      2.08 o 
  10   5   9       32.09       32.27      3.44 o 
  11   5   9       27.59       20.42      3.71 o 
  -7   6   9       28.42       29.05      3.52 o 
  -6   6   9       47.59       45.09      5.54 o 
  -5   6   9       68.43       66.14      4.05 o 
  -4   6   9       96.23       98.50      3.84 o 
  -3   6   9        1.26        4.46      1.52 o 
  -2   6   9      137.47      111.10      7.28 o 
  -1   6   9        4.48        4.31      1.90 o 
   0   6   9       24.05       24.21      1.81 o 
   1   6   9        0.00        0.65      0.96 o 
   2   6   9        3.72        6.28      1.15 o 
   3   6   9        0.12        0.68      1.14 o 
   4   6   9        5.99        7.19      1.62 o 
   5   6   9      522.21      498.81      8.42 o 
   6   6   9       47.47       45.81      3.03 o 
   7   6   9        0.00        1.10      1.61 o 
   8   6   9        0.35        4.17      1.79 o 
   9   6   9      177.76      173.56      5.83 o 
  10   6   9      156.15      143.56      5.61 o 
  -7   7   9       69.34       81.10      8.99 o 
  -6   7   9       14.51       13.12      2.56 o 
  -5   7   9       78.87      100.04      5.46 o 
  -4   7   9        7.56       10.34      2.17 o 
  -3   7   9        9.44        8.44      2.07 o 
  -2   7   9        2.15        4.83      2.12 o 
  -1   7   9      171.96      183.50      4.29 o 
   0   7   9      610.06      555.75     22.09 o 
   1   7   9      190.79      173.95      5.15 o 
   2   7   9        3.73        5.02      1.11 o 
   3   7   9      140.67      133.46      3.90 o 
   4   7   9       13.06       11.76      1.74 o 
   5   7   9      349.04      333.50      6.85 o 
   6   7   9      269.22      249.68      6.13 o 
   7   7   9        1.23        2.88      1.62 o 
   8   7   9        5.87        9.99      2.10 o 
   9   7   9      144.69      138.69      5.34 o 
  10   7   9        2.30        0.43      3.22 o 
  -6   8   9       21.29       24.41      3.31 o 
  -5   8   9        7.35        8.60      3.77 o 
  -4   8   9       30.20       33.40      3.32 o 
  -3   8   9       15.91       17.50      2.52 o 
  -2   8   9       68.10       77.30      3.86 o 
  -1   8   9       25.65       27.53      2.69 o 
   0   8   9       31.08       46.20      3.12 o 
   1   8   9      135.09      139.80      4.83 o 
   2   8   9       48.47       47.46      3.14 o 
   3   8   9        4.75        6.48      1.73 o 
   4   8   9        8.10        8.61      1.66 o 
   5   8   9       57.31       57.95      3.24 o 
   6   8   9       21.88       21.30      2.32 o 
   7   8   9      224.00      221.76      5.51 o 
   8   8   9       46.08       45.58      4.25 o 
   9   8   9       71.61       64.39      4.19 o 
  -6   9   9        0.02        1.46      1.76 o 
  -5   9   9      124.62      140.11      5.87 o 
  -4   9   9        0.60        3.61      3.16 o 
  -3   9   9       23.83       18.56      2.71 o 
  -2   9   9       20.34       22.34      3.82 o 
  -1   9   9       19.06       17.94      3.71 o 
   0   9   9        0.55       -0.96      1.22 o 
   1   9   9       14.02       17.01      2.32 o 
   2   9   9      143.52      123.04      8.69 o 
   3   9   9        2.64        3.65      1.65 o 
   4   9   9        9.08       12.60      2.20 o 
   5   9   9        9.25       10.74      1.81 o 
   6   9   9      133.26      124.55      4.19 o 
   7   9   9      183.41      168.53      5.07 o 
   8   9   9       51.89       44.34      4.68 o 
   9   9   9       22.01       33.77      6.09 o 
  -5  10   9        1.72        0.30      1.64 o 
  -4  10   9       74.77       78.80     13.45 o 
  -3  10   9       77.10       67.57      5.53 o 
  -2  10   9      179.90      185.19      6.09 o 
  -1  10   9      187.11      185.22      6.03 o 
   0  10   9       70.55       68.78      3.82 o 
   1  10   9       21.43       13.98      2.36 o 
   2  10   9        2.96        1.62      1.44 o 
   3  10   9       17.86       19.50      3.91 o 
   4  10   9        5.98        6.61      2.68 o 
   5  10   9        0.38        4.23      1.41 o 
   6  10   9       16.73       19.85      2.75 o 
   7  10   9        0.01        1.64      1.64 o 
   8  10   9       50.84       61.34      6.64 o 
  -4  11   9        9.84        7.25      2.90 o 
  -3  11   9       57.55       50.53      4.03 o 
  -2  11   9      180.74      179.04      6.23 o 
  -1  11   9        9.33       10.19      2.15 o 
   0  11   9        0.33       -1.05      1.34 o 
   1  11   9        0.49       -0.50      1.83 o 
   2  11   9       22.11       26.01      3.01 o 
   3  11   9       25.53       24.69      4.39 o 
   4  11   9      122.80      104.27      4.44 o 
   5  11   9        2.50        2.37      1.67 o 
   6  11   9        0.14        6.63      2.69 o 
   7  11   9       24.82       35.22      5.72 o 
  -3  12   9        8.33       10.22      3.51 o 
  -2  12   9       25.26       18.56      5.08 o 
  -1  12   9        1.43        2.90      1.75 o 
   0  12   9        0.96        0.38      2.54 o 
   1  12   9       33.99       36.65      5.30 o 
   2  12   9       22.58       28.83      3.80 o 
   3  12   9        0.95        2.55      2.69 o 
   4  12   9       36.17       40.59      4.61 o 
   5  12   9        4.45       -1.20      3.82 o 
   6  12   9        3.91        2.95      2.91 o 
  -1  13   9       13.56       13.16      3.31 o 
   0  13   9       48.33       48.48      4.14 o 
   1  13   9        1.10        0.51      1.60 o 
   2  13   9        2.31       -1.99      2.44 o 
   3  13   9        0.00       -0.61      5.44 o 
   4  13   9        3.83        3.71      2.89 o 
   0  -9  10       12.96       18.41      3.34 o 
   1  -9  10       23.49       34.50      3.18 o 
   2  -9  10      113.92      119.21      4.65 o 
   3  -9  10        1.02        2.13      2.05 o 
   4  -9  10        0.47        1.17      1.89 o 
   5  -9  10       24.00       29.87      3.43 o 
  -2  -8  10       35.46       39.38      4.02 o 
  -1  -8  10      169.10      163.04      7.34 o 
   0  -8  10       47.53       54.45      5.24 o 
   1  -8  10        7.88        5.65      1.57 o 
   2  -8  10       34.60       35.12      3.09 o 
   3  -8  10        4.42        3.97      1.87 o 
   4  -8  10       12.16        7.26      2.33 o 
   5  -8  10        2.54        4.66      1.95 o 
   6  -8  10       83.72       79.38      4.50 o 
   7  -8  10      153.77      144.14      6.85 o 
  -3  -7  10        2.23        5.35      2.51 o 
  -2  -7  10       59.05       53.69      3.62 o 
  -1  -7  10      172.25      170.02      4.43 o 
   0  -7  10       78.70       84.17      3.93 o 
   1  -7  10       40.23       43.59      3.19 o 
   2  -7  10        0.71        0.10      1.44 o 
   3  -7  10        2.09        0.56      1.44 o 
   4  -7  10       45.62       46.97      3.77 o 
   5  -7  10        2.62       -0.55      1.53 o 
   6  -7  10        1.57        3.44      1.90 o 
   7  -7  10       46.88       64.08      6.74 o 
   8  -7  10       27.49       31.44      5.58 o 
  -4  -6  10       35.01       38.54      4.66 o 
  -3  -6  10        0.95        2.90      3.74 o 
  -2  -6  10       15.75       17.49      2.39 o 
  -1  -6  10      203.36      204.21      4.88 o 
   0  -6  10      111.38      104.07      3.40 o 
   1  -6  10       96.69       97.49      3.81 o 
   2  -6  10       61.91       63.69      3.26 o 
   3  -6  10       14.60       13.95      2.04 o 
   4  -6  10       77.98       80.62      3.92 o 
   5  -6  10        0.16        1.00      1.67 o 
   6  -6  10       56.10       57.14      4.00 o 
   7  -6  10        2.25        1.65      1.73 o 
   8  -6  10      179.62      202.10      7.62 o 
   9  -6  10       71.54       69.90      4.90 o 
  -5  -5  10      148.14      140.45      6.73 o 
  -4  -5  10       56.46       48.46      6.79 o 
  -3  -5  10        0.54       -1.64      2.20 o 
  -2  -5  10        5.54        3.09      3.45 o 
  -1  -5  10       99.16      101.45      3.25 o 
   0  -5  10       70.48       72.24      3.28 o 
   1  -5  10       57.09       55.28      2.60 o 
   2  -5  10      125.20      122.76      3.36 o 
   3  -5  10       75.44       76.86      3.37 o 
   4  -5  10        0.91        0.69      1.56 o 
   5  -5  10       11.27       10.11      2.27 o 
   6  -5  10        2.17        1.74      1.64 o 
   7  -5  10        9.50        7.92      2.21 o 
   8  -5  10       65.80       77.48      4.39 o 
   9  -5  10      145.72      147.20     14.65 o 
  -5  -4  10       21.59       17.91      2.38 o 
  -4  -4  10        7.85        6.99      1.85 o 
  -3  -4  10      117.06      112.48      3.81 o 
  -2  -4  10       30.60       32.45      2.44 o 
  -1  -4  10        5.96        6.46      1.11 o 
   0  -4  10        8.80       11.20      2.03 o 
   1  -4  10      291.51      268.94      4.79 o 
   2  -4  10      285.72      269.24      4.76 o 
   3  -4  10       46.71       47.76      2.32 o 
   4  -4  10        4.56        5.21      1.24 o 
   5  -4  10        0.04        0.74      2.07 o 
   6  -4  10        8.82        7.68      1.48 o 
   7  -4  10        4.32        7.61      1.87 o 
   8  -4  10       38.78       40.52      2.67 o 
   9  -4  10       52.15       49.65      2.99 o 
  10  -4  10       28.60       55.94      8.69 o 
  -6  -3  10        0.16        0.89      3.30 o 
  -5  -3  10       10.78       11.77      2.79 o 
  -4  -3  10       60.46       54.76      5.34 o 
  -3  -3  10      425.29      424.09     14.62 o 
  -2  -3  10      154.22      144.65     17.66 o 
  -1  -3  10        1.91        0.84      1.40 o 
   0  -3  10        7.20        7.46      1.53 o 
   1  -3  10      519.48      523.51      6.69 o 
   2  -3  10       15.64       13.24      1.62 o 
   3  -3  10        3.41        2.77      1.09 o 
   4  -3  10       45.82       43.11      2.21 o 
   5  -3  10       11.31        9.59      1.49 o 
   6  -3  10        0.10        1.43      1.63 o 
   7  -3  10       10.44        8.86      1.56 o 
   8  -3  10       15.85       16.40      2.04 o 
   9  -3  10       23.39       29.11      2.59 o 
  10  -3  10       52.29       58.55      3.64 o 
  -6  -2  10       32.56       29.52      3.13 o 
  -5  -2  10       18.27       14.78      3.14 o 
  -4  -2  10       94.13       87.41      5.02 o 
  -3  -2  10       39.22       44.17      8.04 o 
  -2  -2  10       24.92       25.51      3.14 o 
  -1  -2  10       30.03       32.94      3.35 o 
   0  -2  10        6.35        3.57      1.29 o 
   1  -2  10       52.69       50.78      2.03 o 
   2  -2  10      251.58      232.45      3.76 o 
   3  -2  10        6.12        7.63      1.33 o 
   4  -2  10      466.10      409.74      5.70 o 
   5  -2  10      182.71      165.23      3.66 o 
   6  -2  10        0.39        0.04      0.84 o 
   7  -2  10        3.82        5.57      1.09 o 
   8  -2  10       30.19       39.44      3.02 o 
   9  -2  10       26.77       29.43      2.55 o 
  10  -2  10        1.21        2.15      4.17 o 
  11  -2  10       86.44      108.69      9.09 o 
  -6  -1  10       80.86       77.20      5.15 o 
  -5  -1  10        1.77        6.23      2.30 o 
  -4  -1  10        1.70        2.69      2.42 o 
  -3  -1  10      182.29      174.94      6.43 o 
  -2  -1  10      470.44      445.07     10.08 o 
  -1  -1  10      827.21      792.74     13.94 o 
   0  -1  10      407.83      395.54      7.26 o 
   1  -1  10      196.84      190.24      4.23 o 
   2  -1  10       84.68       75.19      2.23 o 
   3  -1  10      829.66      781.45      7.42 o 
   4  -1  10        1.58        3.44      1.00 o 
   5  -1  10       52.23       51.50      1.99 o 
   6  -1  10      114.99      110.37      2.68 o 
   7  -1  10        0.59        0.68      1.44 o 
   8  -1  10        8.51        9.40      1.79 o 
   9  -1  10        9.89        9.58      2.11 o 
  10  -1  10       38.85       39.10      4.60 o 
  11  -1  10       38.07       51.04      5.51 o 
  -7   0  10        1.03        3.86      2.61 o 
  -6   0  10       59.96       53.00      4.81 o 
  -5   0  10       13.74       13.62      2.87 o 
  -4   0  10      106.00      105.74      5.36 o 
  -3   0  10      283.31      285.13      8.11 o 
  -2   0  10      306.30      300.80      8.05 o 
  -1   0  10      362.48      379.39     11.13 o 
   0   0  10      393.19      392.17      8.74 o 
   1   0  10      191.63      183.46      4.00 o 
   2   0  10       20.53       27.80      1.54 o 
   3   0  10      104.33      106.33      2.27 o 
   4   0  10     1036.35      976.05      8.45 o 
   5   0  10       39.01       33.21      1.74 o 
   6   0  10       67.43       52.15      2.76 o 
   7   0  10       49.63       52.85      2.85 o 
   8   0  10        3.76        4.01      1.99 o 
   9   0  10        4.98        5.55      1.70 o 
  10   0  10        6.82       13.33      2.09 o 
  11   0  10       10.14       19.61      3.13 o 
  -7   1  10        4.13        4.35      2.87 o 
  -6   1  10        4.82       10.71      5.90 o 
  -5   1  10       64.74       67.24      4.73 o 
  -4   1  10      132.35      127.67      5.73 o 
  -3   1  10       40.13       43.63      3.95 o 
  -2   1  10      235.19      233.32      5.03 o 
  -1   1  10        0.18        0.86      0.75 o 
   0   1  10     1550.25     1504.61     13.32 o 
   1   1  10      928.64      886.73      8.10 o 
   2   1  10       10.71       10.13      1.33 o 
   3   1  10        0.62        0.22      0.68 o 
   4   1  10      136.51      119.54      3.43 o 
   5   1  10      283.55      236.72      4.52 o 
   6   1  10       75.50       60.91      2.71 o 
   7   1  10        9.04       13.31      1.81 o 
   8   1  10       21.93       18.85      2.06 o 
   9   1  10        0.00        3.37      1.46 o 
  10   1  10        4.85        5.35      2.57 o 
  11   1  10        0.00        5.38      2.71 o 
  -7   2  10        1.16        5.08      2.98 o 
  -6   2  10       33.41       32.10      7.72 o 
  -5   2  10      149.30      138.20      6.13 o 
  -4   2  10      187.53      182.22      4.92 o 
  -3   2  10       26.47       28.65      2.39 o 
  -2   2  10        9.88       11.74      1.83 o 
  -1   2  10       54.35       44.82      2.94 o 
   0   2  10        1.69        1.89      0.91 o 
   1   2  10       98.84       99.34      2.51 o 
   2   2  10      372.97      396.66      5.30 o 
   3   2  10       12.38       11.64      1.19 o 
   4   2  10       49.50       45.32      2.62 o 
   5   2  10       27.29       26.34      2.01 o 
   6   2  10      623.75      613.47      7.97 o 
   7   2  10      264.35      225.35      4.72 o 
   8   2  10      124.23      104.75      3.51 o 
   9   2  10       51.38       55.93      3.00 o 
  10   2  10        1.26        1.37      1.62 o 
  11   2  10        1.69        4.87      3.82 o 
  -7   3  10        0.16        0.95      2.39 o 
  -6   3  10       13.09       12.79      2.31 o 
  -5   3  10        4.13        2.18      2.98 o 
  -4   3  10      222.44      225.67      8.04 o 
  -3   3  10      249.12      228.45      5.37 o 
  -2   3  10      151.72      134.65      3.97 o 
  -1   3  10        2.61        0.52      0.86 o 
   0   3  10        6.29        4.78      1.08 o 
   1   3  10        0.17        0.77      0.77 o 
   2   3  10      985.33      908.16     19.76 o 
   3   3  10      944.18      855.86     11.69 o 
   4   3  10       37.42       25.30      2.38 o 
   5   3  10       25.82       17.13      1.72 o 
   6   3  10      380.52      357.07      5.69 o 
   7   3  10        7.72        4.45      1.49 o 
   8   3  10        0.37       -0.87      1.23 o 
   9   3  10       74.96       76.19      3.23 o 
  10   3  10       38.44       42.02      2.94 o 
  11   3  10       12.78       18.43      3.34 o 
  -7   4  10        0.03        2.15      1.73 o 
  -6   4  10        1.30        3.28      1.82 o 
  -5   4  10        0.10        0.54      2.41 o 
  -4   4  10        7.60        8.87      1.82 o 
  -3   4  10       32.34       22.51      2.21 o 
  -2   4  10       38.51       36.73      2.43 o 
  -1   4  10        8.74        8.12      1.28 o 
   0   4  10       77.44       79.40      2.85 o 
   1   4  10       94.08       69.79      2.88 o 
   2   4  10       33.65       47.74      2.28 o 
   3   4  10        1.44        2.12      1.32 o 
   4   4  10      250.98      241.79      6.85 o 
   5   4  10       27.61       22.84      2.53 o 
   6   4  10       39.28       39.30      2.21 o 
   7   4  10       14.52       16.95      1.79 o 
   8   4  10       73.83       76.97      2.97 o 
   9   4  10       73.49       64.30      2.93 o 
  10   4  10       16.30       16.86      2.37 o 
  11   4  10        1.21        2.35      1.92 o 
  -6   5  10        8.50        7.87      2.21 o 
  -5   5  10        0.01       -1.52      2.90 o 
  -4   5  10        0.15        0.47      1.66 o 
  -3   5  10        8.01        7.90      1.65 o 
  -2   5  10       49.50       51.06      3.12 o 
  -1   5  10      101.24       77.71      3.49 o 
   0   5  10       82.14       77.16      2.78 o 
   1   5  10       70.44       58.30      3.22 o 
   2   5  10       49.85       38.58      2.69 o 
   3   5  10      107.25       99.72      4.08 o 
   4   5  10      357.49      342.97      6.50 o 
   5   5  10      264.71      258.32      5.92 o 
   6   5  10        0.02        0.42      1.39 o 
   7   5  10       10.23        7.10      3.29 o 
   8   5  10       73.23       63.18      4.31 o 
   9   5  10        7.54        8.56      3.23 o 
  10   5  10       19.71       21.64      2.85 o 
  -6   6  10        4.21        6.51      2.57 o 
  -5   6  10        6.73        8.53      2.09 o 
  -4   6  10        4.51        8.10      1.86 o 
  -3   6  10        0.49        0.39      3.11 o 
  -2   6  10        2.95        3.62      1.71 o 
  -1   6  10        9.98        5.65      1.24 o 
   0   6  10       27.38       35.19      2.98 o 
   1   6  10        1.02        1.56      1.57 o 
   2   6  10       44.25       37.22      4.53 o 
   3   6  10        0.98        1.29      1.78 o 
   4   6  10       37.97       38.89      2.60 o 
   5   6  10       49.78       54.20      3.29 o 
   6   6  10       41.73       38.75      2.89 o 
   7   6  10        1.35        2.45      1.61 o 
   8   6  10      106.54      100.45      4.50 o 
   9   6  10      186.31      174.28      5.92 o 
  10   6  10        8.63       15.70      5.49 o 
  -6   7  10        6.94        9.52      5.65 o 
  -5   7  10      124.19      129.81      5.54 o 
  -4   7  10        2.09        2.39      1.61 o 
  -3   7  10       12.91       12.09      2.24 o 
  -2   7  10       14.41       17.10      1.89 o 
  -1   7  10        0.06        0.97      1.17 o 
   0   7  10        1.25        3.33      2.35 o 
   1   7  10        0.10        0.23      1.12 o 
   2   7  10        1.23       -0.06      2.95 o 
   3   7  10       38.39       39.10      2.85 o 
   4   7  10       55.48       55.06      3.57 o 
   5   7  10      133.55      130.49      4.43 o 
   6   7  10      115.33      100.20      4.09 o 
   7   7  10       17.68       16.96      2.46 o 
   8   7  10       11.44       10.66      2.20 o 
   9   7  10       50.05       51.20      5.01 o 
  10   7  10        8.08        8.34      3.13 o 
  -5   8  10       18.61       22.44      3.11 o 
  -4   8  10        9.96        6.82      1.99 o 
  -3   8  10       24.27       24.62      2.95 o 
  -2   8  10       29.50       31.24      3.01 o 
  -1   8  10       26.93       28.10      4.85 o 
   0   8  10       37.53       30.06      2.96 o 
   1   8  10       36.05       30.66      2.92 o 
   2   8  10       96.39       93.78      4.16 o 
   3   8  10       32.83       31.81      4.48 o 
   4   8  10       18.35       12.61      2.10 o 
   5   8  10       45.71       47.02      3.02 o 
   6   8  10        0.88        2.09      2.00 o 
   7   8  10       29.09       23.94      3.33 o 
   8   8  10        2.50        4.73      2.02 o 
   9   8  10        8.92        4.48      2.96 o 
  -5   9  10        7.17        7.96      2.27 o 
  -4   9  10        0.00        8.29      3.52 o 
  -3   9  10      296.80      295.05     11.23 o 
  -2   9  10       84.75       93.37      8.24 o 
  -1   9  10       10.21        6.50      2.06 o 
   0   9  10       70.18       69.08      3.81 o 
   1   9  10        5.17        7.95      1.84 o 
   2   9  10        7.98        4.08      2.04 o 
   3   9  10        9.78       11.21      3.33 o 
   4   9  10        5.98       10.28      2.14 o 
   5   9  10        0.33        1.43      1.50 o 
   6   9  10       53.01       55.61      3.56 o 
   7   9  10       12.30       16.82      2.58 o 
   8   9  10       55.39       56.80      3.91 o 
  -4  10  10        4.30        5.24      2.47 o 
  -3  10  10        4.77        4.40      1.81 o 
  -2  10  10       12.06       12.63      2.26 o 
  -1  10  10       25.01       23.89      2.99 o 
   0  10  10       29.09       22.16      3.03 o 
   1  10  10        2.30        2.77      1.66 o 
   2  10  10        0.42       -0.51      1.48 o 
   3  10  10        0.14       -1.42      2.39 o 
   4  10  10        0.54       -0.71      2.55 o 
   5  10  10       39.64       45.67      3.67 o 
   6  10  10       10.77       14.05      2.45 o 
   7  10  10        7.04       11.45      4.23 o 
   8  10  10        0.73       -1.24      3.07 o 
  -3  11  10       18.86       10.76      2.33 o 
  -2  11  10       20.76       14.49      6.01 o 
  -1  11  10       48.27       41.75      3.73 o 
   0  11  10        7.00        9.48      3.23 o 
   1  11  10        0.18        0.40      1.56 o 
   2  11  10        2.72        1.95      1.83 o 
   3  11  10       10.53       12.19      3.69 o 
   4  11  10       20.33       22.27      4.55 o 
   5  11  10        0.50        0.83      3.12 o 
   6  11  10        7.32       11.59      4.02 o 
  -2  12  10       13.48        9.50      3.33 o 
  -1  12  10        3.55        2.51      1.79 o 
   0  12  10        1.17        2.01      1.70 o 
   1  12  10        3.67        5.06      2.03 o 
   2  12  10        0.11       -1.20      1.57 o 
   3  12  10        9.56       15.75      4.18 o 
   4  12  10        2.20        0.41      3.09 o 
   5  12  10       19.28       22.38      4.89 o 
   1  13  10       47.78       31.72      4.91 o 
   2  13  10        3.83       -0.64      2.68 o 
   0  -8  11        1.12       -0.47      3.83 o 
   1  -8  11        4.12        4.09      1.95 o 
   2  -8  11       26.05       30.17      3.04 o 
   3  -8  11        2.57        0.52      1.74 o 
   4  -8  11       31.58       28.83      3.44 o 
   5  -8  11       54.90       65.35      4.35 o 
  -2  -7  11       22.70       25.06      4.30 o 
  -1  -7  11       21.11       27.96      3.47 o 
   0  -7  11        3.41        4.11      1.76 o 
   1  -7  11       98.16      101.55      4.20 o 
   2  -7  11       18.47       17.38      2.47 o 
   3  -7  11       13.09       14.50      2.27 o 
   4  -7  11        2.24       -1.78      1.78 o 
   5  -7  11        0.10       -0.23      1.54 o 
   6  -7  11        9.51       10.79      3.19 o 
   7  -7  11       91.64      102.71      5.04 o 
  -3  -6  11        2.50        6.53      3.46 o 
  -2  -6  11       63.75       68.82      5.09 o 
  -1  -6  11       55.24       52.61      3.88 o 
   0  -6  11       50.61       56.91      4.56 o 
   1  -6  11       78.73       73.90      3.56 o 
   2  -6  11       15.17       12.57      2.14 o 
   3  -6  11        2.24        3.16      1.72 o 
   4  -6  11       52.22       52.53      3.66 o 
   5  -6  11      119.35      126.43      5.74 o 
   6  -6  11       67.00       71.07      4.28 o 
   7  -6  11        4.48        2.24      1.81 o 
   8  -6  11      123.83      126.53      6.91 o 
  -4  -5  11      157.23      149.50      6.99 o 
  -3  -5  11       36.70       41.33      5.58 o 
  -2  -5  11        2.27        2.55      2.18 o 
  -1  -5  11        7.09        4.02      2.07 o 
   0  -5  11       70.10       72.13      2.86 o 
   1  -5  11        3.58        5.30      2.71 o 
   2  -5  11       41.13       46.34      2.64 o 
   3  -5  11      205.65      196.90      4.38 o 
   4  -5  11        0.12       -1.29      1.29 o 
   5  -5  11        0.61        1.81      1.68 o 
   6  -5  11        4.89        3.40      2.30 o 
   7  -5  11       46.70       48.06      3.65 o 
   8  -5  11       50.64       64.70      4.13 o 
   9  -5  11        0.44        0.40      4.33 o 
  -4  -4  11       10.99       13.72      3.00 o 
  -3  -4  11       68.57       73.55      5.00 o 
  -2  -4  11       45.08       35.98      4.02 o 
  -1  -4  11        0.05       -0.82      1.46 o 
   0  -4  11       13.42       17.57      2.15 o 
   1  -4  11      303.70      293.61      5.22 o 
   2  -4  11        7.26        8.69      1.58 o 
   3  -4  11       28.86       19.28      1.90 o 
   4  -4  11       68.22       67.26      2.78 o 
   5  -4  11       20.02       22.86      2.17 o 
   6  -4  11        0.15        2.44      1.40 o 
   7  -4  11       68.22       71.86      3.24 o 
   8  -4  11       11.05       11.78      1.99 o 
   9  -4  11       30.34       33.20      2.76 o 
  -5  -3  11       11.72       14.18      2.46 o 
  -4  -3  11       95.59       97.01      4.21 o 
  -3  -3  11      177.55      169.75      6.89 o 
  -2  -3  11      170.72      160.99      7.86 o 
  -1  -3  11        0.40        0.79      1.61 o 
   0  -3  11       12.17       10.26      3.33 o 
   1  -3  11        1.79        2.72      1.28 o 
   2  -3  11      113.30      104.18      3.12 o 
   3  -3  11        1.47       -0.46      1.09 o 
   4  -3  11       57.94       56.05      2.55 o 
   5  -3  11       94.81       81.99      2.91 o 
   6  -3  11        1.68        1.28      1.31 o 
   7  -3  11        7.72        6.37      1.61 o 
   8  -3  11        0.05        1.44      1.78 o 
   9  -3  11        7.32        7.33      3.65 o 
  10  -3  11       57.29       76.50      4.97 o 
  -5  -2  11        0.12       -2.64      3.03 o 
  -4  -2  11       29.88       31.07      5.13 o 
  -3  -2  11        0.98        2.86      1.93 o 
  -2  -2  11       36.84       31.32      7.81 o 
  -1  -2  11      202.96      203.36      6.95 o 
   0  -2  11       67.89       68.08      4.23 o 
   1  -2  11        0.00        0.23      1.76 o 
   2  -2  11       45.45       40.64      2.21 o 
   3  -2  11      365.56      359.06      6.27 o 
   4  -2  11       43.71       34.68      2.22 o 
   5  -2  11       20.96       15.36      1.70 o 
   6  -2  11      125.67      135.39      3.76 o 
   7  -2  11        4.26        3.65      1.31 o 
   8  -2  11        0.95        2.63      2.22 o 
   9  -2  11       29.84       36.67      2.85 o 
  10  -2  11       14.20       23.52      2.53 o 
  -5  -1  11        4.63        4.09      2.32 o 
  -4  -1  11        0.18       -0.75      1.81 o 
  -3  -1  11       27.43       32.12      3.77 o 
  -2  -1  11       10.02        8.25      2.21 o 
  -1  -1  11      410.37      404.03      9.76 o 
   0  -1  11      240.83      224.86      8.41 o 
   1  -1  11       12.56       11.54      2.03 o 
   2  -1  11        0.31       -0.22      1.04 o 
   3  -1  11       19.00       20.13      2.17 o 
   4  -1  11       19.34       17.41      1.70 o 
   5  -1  11       13.37       10.83      1.55 o 
   6  -1  11       63.00       67.10      2.86 o 
   7  -1  11        8.78        3.10      1.59 o 
   8  -1  11        4.16        4.77      1.71 o 
   9  -1  11        0.45        2.98      2.72 o 
  10  -1  11        0.00        4.76      2.61 o 
  -6   0  11        0.12        4.62      2.50 o 
  -5   0  11       44.63       43.88      6.19 o 
  -4   0  11        8.74        6.05      2.50 o 
  -3   0  11       17.87       16.95      2.91 o 
  -2   0  11        3.38        3.75      3.89 o 
   0   0  11       22.88       23.10      2.88 o 
   1   0  11      190.13      191.38      8.35 o 
   2   0  11        8.02        7.79      1.67 o 
   3   0  11        4.90        6.05      1.20 o 
   4   0  11        4.96        5.63      1.03 o 
   5   0  11      113.03      126.83      2.82 o 
   6   0  11      101.38       84.05      4.25 o 
   7   0  11       47.19       36.80      2.59 o 
   8   0  11       34.32       34.95      3.57 o 
   9   0  11        2.08        5.97      1.77 o 
  10   0  11       36.39       36.26      2.95 o 
  -6   1  11        2.94        5.32      2.47 o 
  -5   1  11      160.84      168.56      7.07 o 
  -4   1  11       54.09       47.38      4.44 o 
  -3   1  11       21.23       25.09      5.69 o 
  -2   1  11        4.27        2.81      1.77 o 
  -1   1  11      110.59       99.06      5.58 o 
   0   1  11       14.76       15.68      2.46 o 
   1   1  11      161.59      158.15      5.64 o 
   2   1  11      200.73      191.78      4.01 o 
   3   1  11       46.43       47.13      2.03 o 
   4   1  11       39.42       39.01      1.80 o 
   5   1  11       59.06       60.77      3.56 o 
   6   1  11        1.40        1.73      1.40 o 
   7   1  11       16.92       15.03      2.52 o 
   8   1  11       80.16       76.71      4.12 o 
   9   1  11       10.89       15.02      3.26 o 
  10   1  11        0.83        1.75      1.78 o 
  -6   2  11        8.95        5.51      2.71 o 
  -5   2  11      121.74      123.77      6.16 o 
  -4   2  11       73.65       77.59     11.70 o 
  -3   2  11       14.76       13.69      2.74 o 
  -2   2  11       44.66       41.38      2.17 o 
  -1   2  11        2.25        0.57      0.87 o 
   0   2  11        0.71        0.55      0.74 o 
   1   2  11        4.67        0.89      0.83 o 
   2   2  11       72.45       65.69      2.61 o 
   3   2  11      107.23       94.45      3.87 o 
   4   2  11       10.15        8.70      1.48 o 
   5   2  11      177.81      152.92      4.57 o 
   6   2  11       29.62       32.16      2.29 o 
   7   2  11       31.99       38.91      2.56 o 
   8   2  11        0.10       -0.69      1.81 o 
   9   2  11        4.48        6.01      1.78 o 
  10   2  11        2.42        5.20      1.82 o 
  -6   3  11       51.08       54.10      6.34 o 
  -5   3  11        1.14        2.71      2.45 o 
  -4   3  11        5.66        5.43      2.00 o 
  -3   3  11        7.10        9.21      1.69 o 
  -2   3  11       19.32       24.60      1.88 o 
  -1   3  11        1.92        4.56      1.08 o 
   0   3  11      182.88      169.43      3.84 o 
   1   3  11       53.73       42.04      2.12 o 
   2   3  11       87.01       81.28      3.19 o 
   3   3  11      111.89      110.14      4.48 o 
   4   3  11        9.68       13.58      2.29 o 
   5   3  11        2.17        3.84      2.36 o 
   6   3  11       24.37       25.31      2.09 o 
   7   3  11        0.26        0.98      1.37 o 
   8   3  11        3.49        3.47      1.58 o 
   9   3  11        2.45        1.25      1.56 o 
  10   3  11        0.27        1.98      1.65 o 
  -6   4  11       64.59       62.29      6.75 o 
  -5   4  11       44.47       42.51      3.28 o 
  -4   4  11       17.97       23.33      3.08 o 
  -3   4  11       21.72       22.91      3.36 o 
  -2   4  11        4.68        3.12      1.12 o 
  -1   4  11        2.62        1.87      2.44 o 
   0   4  11       12.84       13.05      1.65 o 
   1   4  11        0.46        4.25      1.29 o 
   2   4  11      287.10      259.91     11.96 o 
   3   4  11       24.52       17.65      3.24 o 
   4   4  11       64.48       54.66      3.07 o 
   5   4  11        0.28       -0.72      1.72 o 
   6   4  11       74.24       81.31      3.83 o 
   7   4  11       84.99       78.45      2.90 o 
   8   4  11      152.01      155.85      3.96 o 
   9   4  11       26.75       33.33      2.81 o 
  10   4  11        5.33        9.67      3.63 o 
  -6   5  11       58.48       64.64      7.34 o 
  -5   5  11        5.67        5.97      3.76 o 
  -4   5  11       31.99       36.29      2.96 o 
  -3   5  11        8.26        9.72      1.85 o 
  -2   5  11       61.35       62.80      2.63 o 
  -1   5  11       27.26       30.06      2.18 o 
   0   5  11        3.54        3.30      1.22 o 
   1   5  11        4.04        2.99      1.35 o 
   2   5  11       47.50       49.43      3.09 o 
   3   5  11      136.89      118.42      6.57 o 
   4   5  11        2.86        5.93      1.74 o 
   5   5  11       32.32       35.43      2.74 o 
   6   5  11        8.03        6.21      1.93 o 
   7   5  11       20.72       21.14      2.70 o 
   8   5  11      154.37      146.28      5.31 o 
   9   5  11        6.84        7.14      2.56 o 
  10   5  11       39.38       55.03      5.89 o 
  -5   6  11        0.08        0.46      1.67 o 
  -4   6  11        7.92        8.35      3.12 o 
  -3   6  11        0.91        0.92      1.31 o 
  -2   6  11       62.35       72.35      3.05 o 
  -1   6  11       50.17       60.08      6.91 o 
   0   6  11        0.00        1.30      1.24 o 
   1   6  11        5.32        5.30      1.60 o 
   2   6  11        8.75        9.55      1.89 o 
   3   6  11        7.13        3.27      2.46 o 
   4   6  11      123.03      111.24      4.59 o 
   5   6  11        0.20        2.13      1.59 o 
   6   6  11        4.75       11.05      2.17 o 
   7   6  11       36.81       43.04      3.16 o 
   8   6  11       13.25       18.48      2.67 o 
   9   6  11       32.12       29.78      3.26 o 
  10   6  11       16.66       15.47      3.65 o 
  -5   7  11        9.34        9.61      2.90 o 
  -4   7  11       10.74        9.09      1.96 o 
  -3   7  11        6.83       10.56      4.54 o 
  -2   7  11       10.06       11.62      1.76 o 
  -1   7  11       10.58       10.72      2.58 o 
   0   7  11       44.85       45.75      4.30 o 
   1   7  11        4.87        2.44      1.46 o 
   2   7  11        2.77        3.47      1.53 o 
   3   7  11       30.22       30.64      4.35 o 
   4   7  11        6.05       13.35      3.68 o 
   5   7  11        8.40       10.95      2.36 o 
   6   7  11        7.04       12.10      2.12 o 
   7   7  11       65.66       73.11      3.97 o 
   8   7  11       39.79       41.41      3.36 o 
   9   7  11       42.66       39.29      4.40 o 
  -5   8  11       11.40       25.59      4.79 o 
  -4   8  11        6.41        6.88      2.08 o 
  -3   8  11        2.99        4.45      1.44 o 
  -2   8  11        0.15       -0.50      1.38 o 
  -1   8  11       46.49       48.54      3.81 o 
   0   8  11        2.27        2.97      1.47 o 
   1   8  11       30.11       31.95      3.14 o 
   2   8  11        5.19        3.48      1.62 o 
   3   8  11       10.67       18.98      3.90 o 
   4   8  11       59.87       58.15      5.63 o 
   5   8  11        0.27        3.92      2.35 o 
   6   8  11       28.68       33.21      3.33 o 
   7   8  11        1.23        2.55      1.71 o 
   8   8  11        0.06        3.97      4.07 o 
   9   8  11       17.47       13.59      3.63 o 
  -4   9  11        7.71        8.67      2.36 o 
  -3   9  11        0.12       -0.12      1.61 o 
  -2   9  11        0.07        0.46      2.29 o 
  -1   9  11      131.51      132.59      6.90 o 
   0   9  11        0.07       -0.41      1.30 o 
   1   9  11       25.68       21.62      2.69 o 
   2   9  11       35.52       31.41      3.28 o 
   3   9  11       43.27       45.33      5.49 o 
   4   9  11        0.47        1.89      2.91 o 
   5   9  11       57.16       56.98      3.85 o 
   6   9  11        1.42        7.68      2.10 o 
   7   9  11        0.94        6.76      7.39 o 
   8   9  11        0.00       -2.43      2.43 o 
  -3  10  11      106.30      102.52      5.01 o 
  -2  10  11        0.68        1.25      1.63 o 
  -1  10  11        0.20       -0.42      1.45 o 
   0  10  11        0.13       -1.26      1.26 o 
   1  10  11        0.28        1.15      2.54 o 
   2  10  11       14.65       16.32      2.57 o 
   3  10  11       10.54       13.51      3.94 o 
   4  10  11        8.13        5.76      3.31 o 
   5  10  11        3.92       -0.83      3.04 o 
   6  10  11       17.58       11.01      4.16 o 
   7  10  11       23.61       43.40     11.38 o 
  -2  11  11      127.86      118.11      5.44 o 
  -1  11  11       10.71       13.42      2.58 o 
   0  11  11        7.37        6.20      2.11 o 
   1  11  11       56.27       54.83      4.03 o 
   2  11  11       34.18       41.79      3.92 o 
   3  11  11       67.60       69.87      6.41 o 
   4  11  11       47.92       42.47      5.88 o 
   5  11  11       13.90       14.65      4.28 o 
   6  11  11        4.71        6.97      3.94 o 
   0  12  11        0.00        0.01      1.93 o 
   1  12  11        0.05       -0.99      1.49 o 
   2  12  11       61.87       67.48      4.34 o 
   3  12  11        0.33       -0.77      2.99 o 
   4  12  11        9.15       13.41      4.20 o 
   1  -7  12        1.91       -0.77      2.89 o 
   2  -7  12       61.79       60.23      5.02 o 
   3  -7  12       29.27       36.19      3.21 o 
   4  -7  12       20.76       25.62      3.23 o 
   5  -7  12        4.51        3.00      2.07 o 
  -1  -6  12        1.23        0.90      2.23 o 
   0  -6  12       30.56       35.19      4.28 o 
   1  -6  12        0.85       -0.07      2.26 o 
   2  -6  12        0.08        1.31      1.99 o 
   3  -6  12      117.96      130.43      4.68 o 
   4  -6  12        1.87        0.18      2.32 o 
   5  -6  12        4.30        6.16      2.06 o 
   6  -6  12       24.66       30.36      3.38 o 
   7  -6  12       14.85       20.22      3.52 o 
  -2  -5  12        7.84        8.41      2.81 o 
  -1  -5  12       79.61       76.18      6.22 o 
   0  -5  12       19.30       20.63      4.81 o 
   1  -5  12       63.43       68.33      3.54 o 
   2  -5  12       58.05       56.93      2.75 o 
   3  -5  12        3.15       -0.89      1.32 o 
   4  -5  12        1.12       -0.08      1.58 o 
   5  -5  12        5.27        7.55      2.05 o 
   6  -5  12        9.05        8.19      2.28 o 
   7  -5  12        5.57        1.27      2.88 o 
   8  -5  12        1.16       -1.36      2.46 o 
  -3  -4  12        1.92       -2.08      3.35 o 
  -2  -4  12        6.92        5.42      2.41 o 
  -1  -4  12        0.14       -1.61      1.78 o 
   0  -4  12        9.71       12.02      2.76 o 
   1  -4  12        0.29       -0.99      1.57 o 
   2  -4  12       20.22       21.58      2.64 o 
   3  -4  12       38.80       33.93      2.47 o 
   4  -4  12        6.66        4.43      2.04 o 
   5  -4  12      149.91      148.46      4.34 o 
   6  -4  12        0.81        0.04      1.26 o 
   7  -4  12       17.49       22.17      3.20 o 
   8  -4  12       55.45       63.07      3.30 o 
  -4  -3  12        4.45        5.83      2.14 o 
  -3  -3  12        0.68        0.85      2.00 o 
  -2  -3  12      173.61      173.12     12.94 o 
  -1  -3  12      138.12      150.12     15.07 o 
   0  -3  12       81.10       84.54      4.97 o 
   1  -3  12      184.13      187.14      5.79 o 
   2  -3  12        5.69        3.08      1.40 o 
   3  -3  12       12.85       12.93      1.67 o 
   4  -3  12        3.72        3.34      1.30 o 
   5  -3  12      115.94      116.42      3.49 o 
   6  -3  12       15.06       15.45      2.01 o 
   7  -3  12        5.18        5.29      1.67 o 
   8  -3  12        0.03        3.69      2.42 o 
   9  -3  12        0.00        0.53      2.65 o 
  -4  -2  12       10.32        8.59      2.75 o 
  -3  -2  12        6.98        4.10      2.28 o 
  -2  -2  12       16.88       10.60      9.75 o 
  -1  -2  12        1.88        1.81      1.84 o 
   0  -2  12        8.38        6.37      4.82 o 
   1  -2  12        0.21        0.62      1.46 o 
   2  -2  12        2.58        0.88      1.63 o 
   3  -2  12        3.07        5.02      1.34 o 
   4  -2  12       18.46       20.46      1.94 o 
   5  -2  12        0.11       -0.17      1.07 o 
   6  -2  12        1.93        0.48      1.27 o 
   7  -2  12        0.02       -1.50      2.62 o 
   8  -2  12        0.08       -2.52      2.52 o 
   9  -2  12       96.68      108.96      5.01 o 
  -4  -1  12        2.47        2.16      3.76 o 
  -3  -1  12       57.36       54.26      4.42 o 
  -2  -1  12       10.86       10.87      2.50 o 
  -1  -1  12        2.27       -1.35      2.26 o 
   0  -1  12       73.36       71.18      4.40 o 
   1  -1  12       18.17       17.12      2.74 o 
   2  -1  12      104.00       98.46      4.17 o 
   3  -1  12      103.26       96.80      2.99 o 
   4  -1  12       26.51       35.76      2.15 o 
   5  -1  12        0.03        0.82      1.20 o 
   6  -1  12        3.92        3.06      2.02 o 
   7  -1  12       31.34       37.38      3.37 o 
   8  -1  12      110.83      123.00      5.06 o 
   9  -1  12       18.74       17.40      2.31 o 
  10  -1  12        0.97        4.05      2.25 o 
  -5   0  12        0.03       -0.87      3.62 o 
  -4   0  12        1.78       -1.44      2.53 o 
  -3   0  12        7.23        8.06      3.36 o 
  -2   0  12       26.16       18.13      2.97 o 
  -1   0  12       11.83       18.62      3.43 o 
   0   0  12        0.01        0.44      2.38 o 
   1   0  12        0.26       -0.82      1.49 o 
   2   0  12        0.07       -1.10      1.13 o 
   3   0  12       21.96       25.57      2.54 o 
   4   0  12       36.95       32.73      1.99 o 
   5   0  12       16.51       17.69      2.15 o 
   6   0  12       52.75       62.52      2.71 o 
   7   0  12       44.83       49.47      2.89 o 
   8   0  12       32.64       39.73      2.84 o 
   9   0  12        0.08        2.23      2.40 o 
  10   0  12       22.24       25.29      3.98 o 
  -5   1  12        3.23        2.81      5.89 o 
  -4   1  12        0.41        1.16      2.18 o 
  -3   1  12       47.06       44.09      5.23 o 
  -2   1  12       13.36       12.76      6.78 o 
  -1   1  12      112.88      108.54      5.17 o 
   0   1  12       24.78       18.42      2.72 o 
   1   1  12        8.86        5.64      2.84 o 
   2   1  12       22.44       20.20      2.65 o 
   3   1  12        1.27        1.19      0.94 o 
   4   1  12       72.73       77.13      2.82 o 
   5   1  12       55.05       59.72      2.84 o 
   6   1  12       17.52       17.65      1.96 o 
   7   1  12       28.55       25.27      2.26 o 
   8   1  12        0.77        3.00      2.19 o 
   9   1  12        0.67        0.03      1.59 o 
  10   1  12       31.44       39.46      3.47 o 
  -5   2  12        2.22        2.04      3.66 o 
  -4   2  12        0.29        2.55      2.15 o 
  -3   2  12       62.16       59.99      5.80 o 
  -2   2  12       35.52       38.42      3.90 o 
  -1   2  12       22.52       24.98      3.14 o 
   0   2  12       16.19       14.10      2.31 o 
   1   2  12      195.94      186.74      6.31 o 
   2   2  12        6.86        1.53      1.07 o 
   3   2  12       29.69       37.40      3.34 o 
   4   2  12       19.89       18.46      2.76 o 
   5   2  12       79.72       68.28      2.85 o 
   6   2  12       38.70       44.37      2.65 o 
   7   2  12        5.21        5.77      1.93 o 
   8   2  12       12.45       16.78      2.13 o 
   9   2  12        6.86        9.79      2.80 o 
  10   2  12       25.27       26.08      4.24 o 
  -5   3  12        6.46        5.80      4.45 o 
  -4   3  12       37.54       34.18      4.48 o 
  -3   3  12       39.22       48.05      5.54 o 
  -2   3  12        0.09        0.99      0.98 o 
  -1   3  12        9.08        9.81      1.39 o 
   0   3  12        0.42       -0.93      0.93 o 
   1   3  12        3.96        8.72      1.25 o 
   2   3  12       86.81       78.86      5.55 o 
   3   3  12        3.19        0.11      2.31 o 
   4   3  12        2.59        2.30      1.88 o 
   5   3  12       34.60       36.79      2.97 o 
   6   3  12      127.44      113.04      3.45 o 
   7   3  12       16.54       14.47      1.88 o 
   8   3  12        0.64        2.10      1.57 o 
   9   3  12       14.87       16.91      2.16 o 
  10   3  12        0.18        6.86      2.92 o 
  -5   4  12        2.45        1.87      2.30 o 
  -4   4  12       83.40       86.47      6.55 o 
  -3   4  12        0.74       -0.14      1.15 o 
  -2   4  12       36.68       38.99      2.38 o 
  -1   4  12        0.02        1.60      0.99 o 
   0   4  12        0.34        1.10      0.97 o 
   1   4  12       48.20       44.92      2.99 o 
   2   4  12       14.80        7.79      2.92 o 
   3   4  12       29.84       33.93      4.38 o 
   4   4  12        0.31        2.29      2.17 o 
   5   4  12       32.75       39.69      3.63 o 
   6   4  12       10.77       11.83      2.21 o 
   7   4  12        4.30        7.69      2.20 o 
   8   4  12       36.38       40.27      2.59 o 
   9   4  12        0.00        0.73      2.58 o 
  10   4  12        0.93       -0.53      2.50 o 
  -5   5  12        2.40        3.66      1.77 o 
  -4   5  12       23.11       26.24      2.77 o 
  -3   5  12        8.51       11.20      1.64 o 
  -2   5  12       20.02       25.39      2.09 o 
  -1   5  12       18.49       24.90      2.10 o 
   0   5  12       96.11       83.20      3.87 o 
   1   5  12       56.31       51.50      3.88 o 
   2   5  12       33.50       24.94      2.62 o 
   3   5  12        0.63        7.85      2.98 o 
   4   5  12        0.23       -2.16      2.16 o 
   5   5  12       14.91       21.17      3.05 o 
   6   5  12        2.95        5.38      2.55 o 
   7   5  12       34.64       42.73      3.26 o 
   8   5  12       73.34       75.88      4.24 o 
   9   5  12       16.93       20.80      3.55 o 
  -4   6  12        2.17        4.22      1.60 o 
  -3   6  12        4.63       10.68      1.72 o 
  -2   6  12       40.90       47.79      2.72 o 
  -1   6  12       19.78       19.86      2.63 o 
   0   6  12        2.89        6.91      2.17 o 
   1   6  12        7.92        4.38      1.64 o 
   2   6  12        0.41        0.84      1.51 o 
   3   6  12       66.74       61.01      5.65 o 
   4   6  12       34.75       37.36      4.90 o 
   5   6  12       50.68       62.17      5.13 o 
   6   6  12        3.32        5.78      2.93 o 
   7   6  12       18.86       23.19      2.88 o 
   8   6  12        0.63        2.03      1.66 o 
   9   6  12       63.55       70.70     10.29 o 
  -4   7  12        0.66        1.00      1.85 o 
  -3   7  12       31.61       32.93      3.40 o 
  -2   7  12       31.75       34.37      5.80 o 
  -1   7  12       80.63       88.08      4.26 o 
   0   7  12       22.18       20.23      2.61 o 
   1   7  12       82.70       89.46      4.29 o 
   2   7  12       19.07       16.62      2.47 o 
   3   7  12        0.92        1.81      2.56 o 
   4   7  12       53.73       60.57      6.18 o 
   5   7  12        0.97       -1.40      2.56 o 
   6   7  12        3.87        9.80      3.24 o 
   7   7  12        1.84        4.80      3.38 o 
   8   7  12        5.63        6.06      3.06 o 
   9   7  12        4.66       -0.62      3.04 o 
  -3   8  12        4.68        2.76      1.84 o 
  -2   8  12        5.83        5.79      3.45 o 
  -1   8  12       31.09       31.37      4.03 o 
   0   8  12       10.18       15.27      2.46 o 
   1   8  12       21.20       25.14      5.76 o 
   2   8  12       36.64       40.12      5.23 o 
   3   8  12       28.70       36.50      5.15 o 
   4   8  12       52.99       57.54      6.29 o 
   5   8  12        0.15       -0.17      2.93 o 
   6   8  12       74.95       80.77      9.67 o 
   7   8  12       28.48       31.77      5.88 o 
   8   8  12       26.04       49.04     13.84 o 
  -3   9  12       79.57       75.99      4.42 o 
  -2   9  12       56.93       71.51      4.25 o 
  -1   9  12        1.44        0.54      2.00 o 
   0   9  12       35.33       42.28      6.10 o 
   1   9  12       55.99       63.46      4.12 o 
   2   9  12      112.15      119.15      5.16 o 
   3   9  12       43.76       45.48      5.62 o 
   4   9  12       26.45       19.14      4.35 o 
   5   9  12        3.49        9.63      3.77 o 
   6   9  12       10.25        9.23      3.86 o 
   7   9  12       22.37       15.47      4.60 o 
  -2  10  12       22.20       26.66      3.36 o 
  -1  10  12       11.01        7.27      2.12 o 
   0  10  12       48.80       60.76      4.07 o 
   1  10  12       55.95       57.18      4.06 o 
   2  10  12        0.23       -0.77      1.42 o 
   3  10  12        0.00       -0.98      2.90 o 
   4  10  12       62.71       64.68      7.06 o 
   5  10  12       63.95       62.42      6.97 o 
   6  10  12        0.93        0.15      3.26 o 
   0  11  12       63.57       76.31      4.55 o 
   1  11  12       30.26       35.99      3.69 o 
   2  11  12        0.49        2.52      3.69 o 
   3  11  12       16.62       15.71      4.30 o 
   4  11  12       54.74       55.73      6.74 o 
   5  11  12        0.38        1.95      3.32 o 
   2  -6  13        0.91        1.09      3.47 o 
   3  -6  13        0.02       -0.79      3.02 o 
   4  -6  13       32.08       37.53      3.74 o 
   0  -5  13       90.32       93.71      5.88 o 
   1  -5  13       46.22       48.61      4.77 o 
   2  -5  13        1.22        0.17      1.77 o 
   3  -5  13        1.80        1.22      1.44 o 
   4  -5  13       52.26       56.08      3.05 o 
   5  -5  13       92.77      100.40      3.93 o 
   6  -5  13       18.65       26.91      2.83 o 
  -1  -4  13        6.30        7.98      3.42 o 
   0  -4  13       10.03       11.92      2.94 o 
   1  -4  13        3.37        4.00      2.54 o 
   2  -4  13        5.36        4.23      2.20 o 
   3  -4  13       24.60       25.87      2.37 o 
   4  -4  13       54.34       57.35      2.94 o 
   5  -4  13        3.30        3.98      1.71 o 
   6  -4  13        2.65        1.96      2.73 o 
   7  -4  13        2.30        2.95      1.62 o 
  -2  -3  13        1.86        1.16      5.72 o 
  -1  -3  13        3.87        0.48      2.07 o 
   0  -3  13       17.08       19.64      3.28 o 
   1  -3  13       35.44       28.74      8.45 o 
   2  -3  13       13.35       14.48      2.62 o 
   3  -3  13       89.64       85.82      4.11 o 
   4  -3  13        9.53       12.29      1.80 o 
   5  -3  13       12.80       15.47      2.06 o 
   6  -3  13       15.67       14.50      2.05 o 
   7  -3  13      208.69      227.61      6.86 o 
   8  -3  13      109.04      118.31      5.33 o 
  -3  -2  13       13.28       14.21      3.17 o 
  -1  -2  13       31.89       29.75      8.31 o 
   0  -2  13       10.31        8.67      2.55 o 
   1  -2  13        0.55        0.17      1.57 o 
   2  -2  13       21.23       24.06      3.34 o 
   3  -2  13        4.56        4.61      1.68 o 
   4  -2  13       13.71       18.16      2.00 o 
   5  -2  13       70.22       77.08      3.00 o 
   6  -2  13       79.34       88.89      4.46 o 
   7  -2  13       53.75       59.22      4.10 o 
   8  -2  13        7.68        8.09      2.63 o 
  -3  -1  13       16.24       15.83      3.13 o 
  -2  -1  13        4.41        5.98      2.65 o 
  -1  -1  13       33.52       32.57      6.02 o 
   0  -1  13        7.94       10.47      3.40 o 
   1  -1  13        1.46       -0.30      1.62 o 
   2  -1  13        0.66        0.86      1.59 o 
   3  -1  13      174.32      178.20      5.47 o 
   4  -1  13        9.30       13.57      1.71 o 
   5  -1  13        0.10        1.77      1.82 o 
   6  -1  13      137.81      149.56      5.13 o 
   7  -1  13        7.98       11.26      3.14 o 
   8  -1  13       74.72       70.95      4.54 o 
   9  -1  13       57.87       66.17      4.23 o 
  -3   0  13        0.40       -0.53      3.59 o 
  -2   0  13        0.92        3.24      1.98 o 
  -1   0  13        1.46        1.44      2.36 o 
   0   0  13       58.71       60.62      4.26 o 
   1   0  13        0.01        0.47      4.60 o 
   2   0  13       89.11       98.60      4.94 o 
   3   0  13        7.83        5.17      6.92 o 
   4   0  13       21.11       18.14      5.32 o 
   5   0  13        6.94        4.23      1.78 o 
   6   0  13        1.53        2.76      1.85 o 
   7   0  13       21.78       29.23      4.56 o 
   8   0  13        5.05        1.66      2.57 o 
   9   0  13        3.50        5.00      1.77 o 
  -4   1  13       46.06       43.05      6.25 o 
  -3   1  13        0.28        1.08      2.06 o 
  -2   1  13        1.04        3.57      2.01 o 
  -1   1  13        0.22       -0.23      3.04 o 
   0   1  13        0.61        3.40      3.15 o 
   1   1  13       21.89       23.10      4.55 o 
   2   1  13       11.48       12.70      2.39 o 
   3   1  13        0.53       -0.07      4.77 o 
   4   1  13       34.86       41.36      4.57 o 
   5   1  13      160.46      152.28      5.03 o 
   6   1  13       55.44       59.09      2.80 o 
   7   1  13        1.15        0.40      1.83 o 
   8   1  13       66.63       73.66      3.50 o 
   9   1  13        4.63        6.94      3.60 o 
  -4   2  13        9.41       10.34      2.80 o 
  -3   2  13       21.41       24.00      3.63 o 
  -2   2  13       45.46       61.29      4.44 o 
  -1   2  13        1.52        2.02      4.42 o 
   0   2  13       16.79       20.99      2.91 o 
   1   2  13        5.81        9.52      2.16 o 
   2   2  13        9.67        9.22      5.13 o 
   3   2  13        5.45        7.21      2.57 o 
   4   2  13        2.04        5.87      3.90 o 
   5   2  13        1.30        2.70      6.12 o 
   6   2  13        2.53        5.36      2.52 o 
   7   2  13        2.14        5.46      1.75 o 
   8   2  13       76.27       91.61      3.66 o 
   9   2  13       63.81       72.28      4.15 o 
  -4   3  13        0.02        0.01      4.87 o 
  -3   3  13       11.45       12.53      4.87 o 
  -2   3  13       47.33       60.66      4.34 o 
  -1   3  13        0.85        1.66      1.74 o 
   0   3  13       22.69       23.09      2.76 o 
   1   3  13       15.41       13.58      3.47 o 
   2   3  13        0.50        2.25      2.48 o 
   3   3  13       11.81       17.43      3.52 o 
   4   3  13        9.05        7.06      3.09 o 
   5   3  13       39.00       49.38      9.42 o 
   6   3  13        1.20        2.68      2.28 o 
   7   3  13       42.65       47.64      2.91 o 
   8   3  13       55.46       54.46      3.00 o 
   9   3  13       77.31       88.73      3.84 o 
  -4   4  13        0.90        1.32      4.63 o 
  -3   4  13       20.52       27.95      6.44 o 
  -2   4  13       36.73       43.28      2.55 o 
  -1   4  13       14.26       20.46      1.85 o 
   0   4  13       16.19       22.13      2.35 o 
   1   4  13       16.71       17.35      4.21 o 
   2   4  13       10.34        7.57      3.10 o 
   3   4  13       48.25       41.91      5.06 o 
   4   4  13       10.92        7.49      3.24 o 
   5   4  13       89.32      114.56      5.10 o 
   6   4  13        6.00        8.26      3.00 o 
   7   4  13       21.32       23.63      4.65 o 
   8   4  13        0.06        2.44      3.38 o 
   9   4  13        0.82       -2.95      3.43 o 
  -4   5  13        0.14        0.42      6.05 o 
  -3   5  13       29.57       36.89      2.56 o 
  -2   5  13       30.38       44.93      2.85 o 
  -1   5  13      107.62      109.58      5.99 o 
   0   5  13       85.33       85.11      5.22 o 
   1   5  13        4.94        3.23      1.57 o 
   2   5  13       20.56       32.12      4.60 o 
   3   5  13        5.73        2.11      2.81 o 
   4   5  13       27.23       20.86      4.08 o 
   5   5  13       21.68       21.40      4.27 o 
   6   5  13        5.78       15.28      3.49 o 
   7   5  13       16.61       30.32      5.53 o 
   8   5  13       11.72       23.35      5.35 o 
   9   5  13        9.40        8.08      3.22 o 
  -3   6  13        6.31       15.37      2.33 o 
  -2   6  13       55.17       62.53      3.52 o 
  -1   6  13       27.16       33.76      3.29 o 
   0   6  13       19.79       20.63      2.67 o 
   1   6  13      149.99      160.73      5.59 o 
   2   6  13       69.34       80.80      6.10 o 
   3   6  13       46.02       47.97      5.64 o 
   4   6  13        0.57       -2.38      2.38 o 
   5   6  13        0.19       -1.43      2.81 o 
   6   6  13        0.06        5.65      4.19 o 
   7   6  13      149.53      170.10      6.53 o 
   8   6  13        0.61        7.33      6.68 o 
  -3   7  13      138.98      165.08      5.40 o 
  -2   7  13       33.64       33.14      3.08 o 
  -1   7  13       26.82       28.21      3.17 o 
   0   7  13       22.85       33.67      5.06 o 
   1   7  13      104.83      116.56      5.00 o 
   2   7  13        8.45       10.00      3.83 o 
   3   7  13       43.05       38.94      5.34 o 
   4   7  13       41.23       70.10      6.91 o 
   5   7  13      117.80      126.95      8.19 o 
   6   7  13       88.92       81.76      7.06 o 
   7   7  13        5.49       26.17     13.73 o 
   8   7  13       24.23       66.07      4.56 o 
  -2   8  13       11.85       12.62      4.76 o 
  -1   8  13       57.30       64.38      6.41 o 
   0   8  13       16.57       27.42      3.31 o 
   1   8  13       11.41       11.18      3.55 o 
   2   8  13        0.85        0.49      1.66 o 
   3   8  13      116.94      157.29      8.64 o 
   4   8  13       35.49       37.15      5.53 o 
   5   8  13        6.28        9.60      3.84 o 
   6   8  13       11.96       11.49      4.18 o 
   7   8  13       44.40       69.23     17.58 o 
  -1   9  13       37.38       44.20      4.00 o 
   0   9  13       29.33       24.28      3.40 o 
   1   9  13       39.20       46.84      7.52 o 
   2   9  13       36.22       40.73      3.91 o 
   3   9  13       11.38        9.70      3.82 o 
   4   9  13        0.42       -1.45      2.92 o 
   5   9  13       43.77       45.61      6.20 o 
   6   9  13        0.91        0.94      3.28 o 
   0  10  13       28.20       24.43      3.25 o 
   1  10  13        1.67        1.51      1.85 o 
   2  10  13       18.92       24.00      3.24 o 
   3  10  13      106.46      115.77      8.09 o 
   4  10  13        0.87        1.47      3.18 o 
   5  10  13       20.45       27.49      5.28 o 
   1  -4  14        4.88       11.98      3.19 o 
   2  -4  14        4.19        2.33      3.42 o 
   3  -4  14       17.97       18.96      2.55 o 
   4  -4  14       13.35       12.67      2.21 o 
   5  -4  14        1.46        1.07      1.50 o 
   0  -3  14        1.64        1.58      1.97 o 
   1  -3  14        0.13        0.22      3.45 o 
   2  -3  14      105.22       93.35     10.77 o 
   3  -3  14       17.37       19.08      3.29 o 
   4  -3  14        0.01       -1.61      1.61 o 
   5  -3  14      124.91      125.77      4.24 o 
   6  -3  14        0.54        1.72      1.57 o 
  -1  -2  14        0.91       -0.86      3.19 o 
   0  -2  14       26.42       29.54      3.97 o 
   1  -2  14       27.31       27.30      3.73 o 
   2  -2  14        5.29        8.84      2.60 o 
   3  -2  14        0.06        1.86      1.77 o 
   4  -2  14        9.19        6.97      2.08 o 
   5  -2  14        5.19        7.61      2.21 o 
   6  -2  14        0.12       -2.21      2.21 o 
   7  -2  14       70.23       85.52      7.37 o 
  -2  -1  14       12.15       15.98      3.22 o 
  -1  -1  14        1.00        4.04      3.37 o 
   0  -1  14        8.02        7.18      2.49 o 
   1  -1  14       44.43       47.07      4.10 o 
   2  -1  14        2.85        2.51      3.88 o 
   3  -1  14        3.29        3.63      1.87 o 
   4  -1  14       28.09       31.15      3.61 o 
   5  -1  14      125.11      126.75      5.14 o 
   6  -1  14        1.36        0.96      2.17 o 
   7  -1  14       62.55       67.11      5.90 o 
   8  -1  14        0.23        1.88      2.27 o 
  -2   0  14        3.03        3.73      4.38 o 
  -1   0  14        6.01        0.65      6.37 o 
   0   0  14       11.97       14.37      2.91 o 
   1   0  14        7.52        5.59      2.26 o 
   2   0  14       18.86       22.04      3.55 o 
   3   0  14       42.83       47.03      3.87 o 
   4   0  14       31.20       36.56      7.66 o 
   5   0  14        0.00        1.37      2.76 o 
   6   0  14        2.37        5.85      4.61 o 
   7   0  14       47.20       61.45      8.63 o 
   8   0  14        5.15        5.34      5.09 o 
  -2   1  14       30.66       30.70      3.95 o 
  -1   1  14       10.18       11.87      4.51 o 
   0   1  14        5.02        4.91      6.52 o 
   1   1  14        0.14        0.75      1.76 o 
   2   1  14       18.76       22.53      3.17 o 
   3   1  14        0.64        5.78      5.59 o 
   4   1  14       64.90       72.28      9.04 o 
   5   1  14        5.68       11.33      4.77 o 
   6   1  14        0.76        0.29      2.14 o 
   7   1  14       30.82       30.90      3.18 o 
   8   1  14      148.21      159.44     11.44 o 
  -2   2  14       84.92      104.73      6.18 o 
  -1   2  14       47.14       54.94      4.58 o 
   0   2  14       29.64       33.97      3.71 o 
   1   2  14        9.42        9.79      3.19 o 
   2   2  14        5.00        2.84      5.35 o 
   3   2  14        0.76       -4.50      4.50 o 
   4   2  14      160.48      193.62     12.44 o 
   5   2  14       35.52       41.58      4.69 o 
   6   2  14        0.01        1.90      2.64 o 
   7   2  14        3.26        5.73      1.99 o 
   8   2  14        1.69        3.88      2.49 o 
  -2   3  14       57.95       64.83      4.64 o 
  -1   3  14       10.67       10.73      2.58 o 
   0   3  14        6.28        6.11      6.17 o 
   1   3  14       45.21       46.51      7.86 o 
   2   3  14       72.96       62.36      8.63 o 
   3   3  14       30.79       28.83      3.78 o 
   4   3  14        4.08        3.63      3.17 o 
   5   3  14        0.84       -0.53      2.95 o 
   6   3  14        0.22        4.65      5.57 o 
   7   3  14        0.61        2.13      2.85 o 
   8   3  14       72.32       81.67      4.69 o 
  -2   4  14       13.23       20.13      9.91 o 
  -1   4  14       20.73       25.19      5.56 o 
   0   4  14      280.32      295.13     11.85 o 
   1   4  14       17.54       19.37      6.64 o 
   2   4  14        0.97       -0.60      2.74 o 
   3   4  14        0.52       -2.41      2.41 o 
   4   4  14       28.53       29.85      4.90 o 
   5   4  14        2.11       -2.66      2.66 o 
   6   4  14       28.04       45.75      9.22 o 
   7   4  14       82.19      100.56      7.12 o 
   8   4  14        0.21       -1.74      3.08 o 
  -2   5  14        0.40       -0.21      2.91 o 
  -1   5  14       15.02       15.20      2.29 o 
   0   5  14        9.54       13.47      2.19 o 
   1   5  14       19.30       28.84      3.65 o 
   2   5  14        5.62       -0.85      2.89 o 
   3   5  14        2.07        2.07      3.02 o 
   4   5  14       21.13       15.27      4.26 o 
   5   5  14       32.34       38.10      5.56 o 
   6   5  14       12.15       23.15      4.80 o 
   7   5  14       37.38       47.72     12.06 o 
  -2   6  14       13.19       15.04      2.46 o 
  -1   6  14        2.65        7.82      2.01 o 
   0   6  14       52.98       62.22      3.89 o 
   1   6  14        7.69        6.77      4.42 o 
   2   6  14      119.81      153.14      8.40 o 
   3   6  14       13.23       16.08      4.38 o 
   4   6  14        4.39        1.12      3.11 o 
   5   6  14        0.03       -1.03      3.03 o 
   6   6  14       50.15       56.55      6.60 o 
   7   6  14      127.16      154.15     19.76 o 
  -1   7  14       14.19       18.28      3.68 o 
   0   7  14       19.15       21.22      2.99 o 
   1   7  14        0.01        0.75      1.75 o 
   2   7  14        0.60        0.81      3.20 o 
   3   7  14       51.45       62.18      6.81 o 
   4   7  14        5.60        8.22      3.86 o 
   5   7  14        0.05       -2.86      2.86 o 
   6   7  14        0.54       -2.14      3.15 o 
   7   7  14        0.01       -1.28      3.35 o 
   0   8  14       17.43       23.80      3.09 o 
   1   8  14       13.81       19.32      2.96 o 
   2   8  14      170.58      174.15      9.33 o 
   3   8  14        6.55       10.76      3.81 o 
   4   8  14        1.42        0.57      3.44 o 
   5   8  14        2.57        3.62      3.61 o 
   6   8  14        4.86        2.75      3.57 o 
   1   9  14       60.22       65.06      4.51 o 
   2   9  14        3.80       -2.86      2.86 o 
   3   9  14       35.45       41.68      6.03 o 
   4   9  14       28.51       24.75      5.11 o 
   2  -2  15        6.41        4.59      6.40 o 
   3  -2  15        0.09       -3.29      3.87 o 
   4  -2  15        5.27        1.63      4.20 o 
   5  -2  15      103.41      115.64      5.31 o 
   1  -1  15       12.37       11.20      2.78 o 
   2  -1  15        3.99        3.24      3.87 o 
   3  -1  15       69.80       64.48      4.66 o 
   4  -1  15       41.98       43.80      8.42 o 
   5  -1  15       53.48       54.49      4.54 o 
   6  -1  15       23.57       27.30      3.62 o 
   0   0  15       10.55        8.68      4.62 o 
   1   0  15       14.83       18.40      3.26 o 
   2   0  15       26.52       32.96      3.94 o 
   3   0  15      169.82      197.86     13.60 o 
   4   0  15        0.95       -1.41      5.59 o 
   5   0  15       37.50       37.13      7.81 o 
   6   0  15       15.51       21.95      8.79 o 
   0   1  15       57.55       60.20      4.62 o 
   1   1  15       96.82       93.76      5.43 o 
   2   1  15       83.90       98.18     10.71 o 
   3   1  15        0.10        2.81      6.20 o 
   4   1  15       10.91       11.46      6.49 o 
   5   1  15       23.08       22.45      7.08 o 
   6   1  15       32.44       42.83      9.01 o 
   7   1  15       77.93       88.84     12.56 o 
  -1   2  15      210.68      246.97      8.52 o 
   0   2  15        1.48        3.91      3.92 o 
   1   2  15       19.76       19.30      7.05 o 
   2   2  15        2.71        0.90      5.80 o 
   3   2  15       77.23       83.77     10.14 o 
   4   2  15       77.40       88.05     10.29 o 
   5   2  15       27.44       29.92      7.58 o 
   6   2  15       12.25       10.92      6.35 o 
   7   2  15       24.60       35.26      5.94 o 
  -1   3  15       35.79       54.80     15.27 o 
   0   3  15       24.14       -1.67      1.67 o 
   1   3  15        1.35       -4.13      4.77 o 
   2   3  15        4.24        0.40      5.54 o 
   3   3  15       12.30        9.72      6.23 o 
   4   3  15       62.03       63.17      9.06 o 
   5   3  15        5.27       12.87      6.18 o 
   6   3  15      134.84      156.50      8.93 o 
   7   3  15       97.66      125.71      5.89 o 
  -1   4  15       90.89       99.49     10.52 o 
   0   4  15        0.34        5.74      5.42 o 
   1   4  15       57.68       49.71      8.45 o 
   2   4  15        1.46       -1.38      5.27 o 
   3   4  15        0.05        0.55      3.14 o 
   4   4  15        0.02       -1.12      3.13 o 
   5   4  15       41.69       47.37      5.98 o 
   6   4  15      312.58      381.33     13.68 o 
   7   4  15       64.88       84.46      7.50 o 
   0   5  15       11.28       10.27      6.10 o 
   1   5  15       23.46       28.49      9.43 o 
   2   5  15       39.56       48.01      5.95 o 
   3   5  15       13.05       22.00      4.56 o 
   4   5  15       40.68       45.77      6.04 o 
   5   5  15       38.29       44.85      5.91 o 
   6   5  15        7.62        1.98      3.54 o 
   0   6  15        5.96        4.17      2.63 o 
   1   6  15       87.32       84.98      6.89 o 
   2   6  15      158.44      185.39      9.59 o 
   3   6  15        0.59        2.82      3.68 o 
   4   6  15       15.70       16.61      4.79 o 
   5   6  15        9.33        2.38      3.55 o 
   6   6  15       46.91       54.43      6.92 o 
   1   7  15        3.34        0.97      1.89 o 
   2   7  15        4.17        4.15      3.67 o 
   3   7  15        0.45       -0.28      3.34 o 
   4   7  15       19.88       27.71      5.27 o 
   5   7  15       27.70       20.67      4.96 o 
   3   2  16        6.66        8.32      6.67 o 
   4   2  16       23.76       19.68      7.54 o 
   3   3  16        5.77        2.06      6.26 o 
   4   3  16        0.79        0.87      5.64 o 
   3   4  16       89.51      111.62     11.49 o 
                                                 
